# Supplementary material for: Multi-time series RNA-seq analysis of Enterobacter lignolyticus SCF1 during growth in lignin-amended medium
Source: PLoS One. 2017 Oct 19;12(10):e0186440. doi: 10.1371/journal.pone.0186440 (PMC5648182; doi:10.1371/journal.pone.0186440)
Supplement: S1 Data — Positive numbers indicate upregulation and negative numbers indicate downregulation. T1 means beginning of exponential phase, T2 means mid-exponential phase, and T3 means beginning of stationary phase. (XLSX) [file pone.0186440.s001.xlsx]

## Sheet: DE in glucose
S1 Data. Fold change in ratios of transcripts of genes significantly differentially expressed in lignin compared to unamended growth in glucose. Positive numbers indicate upregulation and negative numbers indicate downregulation. T1 means beginning of exponential phase, T2 means mid-exponential phase, and T3 means beginning of stationary phase.
refseq_locus_tag	product	GO:biological process	logFC T1	logFC T2	logFC T3
Entcl_0001	Chromosomal replication initiator protein DnaA	DNA metabolism	1.4487	-2.53199	-0.0834443
Entcl_0002	DNA polymerase III beta subunit (EC 2.7.7.7)	DNA metabolism	0.980133	-1.81297	0.495542
Entcl_0003	DNA recombination and repair protein RecF	DNA metabolism	1.89736	1.00711	0.348082
Entcl_0004	DNA gyrase subunit B (EC 5.99.1.3)	DNA metabolism	0.957417	-0.678926	1.12397
Entcl_0005	Promiscuous sugar phosphatase YidA, haloacid dehalogenase-like phosphatase family	hypothetical protein / unknown function	-0.376985	-1.64925	-0.0457908
Entcl_0006	D-Galactonate repressor DgoR	transcription / RNA processing / regulation of transcirption	-0.1666	-1.31568	0.85207
Entcl_0009	Galactonate dehydratase (EC 4.2.1.6)	carbohydrate metabolic process	-0.421147	1.44736	0.414421
Entcl_0010	D-galactonate transporter	transporter activity	-0.520407	2.43199	0.638755
Entcl_0011	Uncharacterized protein YidR	hypothetical protein / unknown function	-0.456439	-1.04384	0.361612
Entcl_0012	Outer membrane lipoprotein YidQ	hypothetical protein / unknown function	0.669053	-1.32174	0.344118
Entcl_0013	16 kDa heat shock protein A	response to stress	-0.238694	4.70674	-0.261062
Entcl_0014	16 kDa heat shock protein B	response to stress	-0.186059	5.17124	0.0412027
Entcl_0015	Mediator of hyperadherence YidE	transporter activity	1.04393	4.60264	-0.154953
Entcl_0016	Hypothetical transcriptional regulator yidL	hypothetical protein / unknown function	-1.23902	0.234824	-1.54252
Entcl_0017	Sodium-Choline Symporter	transporter activity	-0.0932657	2.5149	0.642334
Entcl_0018	Choline-sulfatase (EC 3.1.6.6)	molecular function	-0.0393169	1.68915	0.0355185
Entcl_0023	D-serine permease DsdX	transporter activity	-0.316003	1.40868	0.185729
Entcl_0024	D-serine dehydratase transcriptional activator	transcription / RNA processing / regulation of transcirption	0.0409827	1.72891	-0.363162
Entcl_0025	Multidrug resistance protein D	transporter activity	2.40867	1.07608	3.51963
Entcl_0026	FIG00638100: hypothetical protein	hypothetical protein / unknown function	-0.278514	3.71354	-0.779032
Entcl_0027	Putative cytoplasmic protein	hypothetical protein / unknown function	0.068847	2.8541	0.0441982
Entcl_0028	Acetolactate synthase large subunit (EC 2.2.1.6)	amino acid biosynthesis/transport	0.633999	4.78926	0.87792
Entcl_0029	Acetolactate synthase small subunit (EC 2.2.1.6)	amino acid biosynthesis/transport	0.235921	5.0479	1.25241
Entcl_0030	Deoxyribose operon repressor, DeoR family	transcription / RNA processing / regulation of transcirption	0.25017	1.11618	0.168907
Entcl_0031	Ribokinase (EC 2.7.1.15)	carbohydrate metabolic process	-0.0313027	2.4652	-0.0463409
Entcl_0032	Homolog of fucose/glucose/galactose permeases	transporter activity	-0.466834	2.12804	-0.0285185
Entcl_0033	Putative uncharacterized protein STY3991	carbohydrate metabolic process	0.361702	2.92246	0.389752
Entcl_0034	Transcriptional regulatory protein UhpA	transcription / RNA processing / regulation of transcirption	1.53677	0.0836549	0.146747
Entcl_0035	Sensor histidine protein kinase UhpB, glucose-6-phosphate specific (EC 2.7.13.3)	signal transduction	2.13951	1.2944	0.0179683
Entcl_0036	Hexose phosphate uptake regulatory protein UhpC	transporter activity	1.83543	1.68117	1.97329
Entcl_0037	Hexose phosphate transport protein UhpT	transporter activity	1.60135	1.11439	0.417445
Entcl_0038	probable membrane protein YPO2654	hypothetical protein / unknown function	2.01568	-2.89818	1.69257
Entcl_0039	Putative DNA-binding protein	hypothetical protein / unknown function	-1.07205	3.18943	-0.94885
Entcl_0041	Putative transport protein	transporter activity	-0.567228	-2.68848	0.450383
Entcl_0043	2-aminoethylphosphonate:pyruvate aminotransferase (EC 2.6.1.37)	ATP synthesis coupled electron transport / catabolic process	3.20235	3.9344	1.39042
Entcl_0044	2-aminoethylphosphonate uptake and metabolism regulator	transcription / RNA processing / regulation of transcirption	0.141727	1.17569	-1.12258
Entcl_0045	2-aminoethylphosphonate ABC transporter periplasmic binding component (TC 3.A.1.9.1)	transporter activity	3.49312	4.61593	0.343498
Entcl_0046	2-aminoethylphosphonate ABC transporter ATP-binding protein (TC 3.A.1.9.1)	transporter activity	0.836596	4.47911	3.32229
Entcl_0047	2-aminoethylphosphonate ABC transporter permease protein I (TC 3.A.1.9.1)	transporter activity	1.2586	2.82956	0.287244
Entcl_0049	probable secreted protein STY4010	hypothetical protein / unknown function	-1.06006	-1.10758	0.626909
Entcl_0050	Permease of the drug/metabolite transporter (DMT) superfamily	transporter activity	0.310823	-1.31902	0.486738
Entcl_0051	PTS system, N-acetylmuramic acid-specific IIB component (EC 2.7.1.69) / PTS system, N-acetylmuramic acid-specific IIC component (EC 2.7.1.69)	molecular function	0.293746	1.6762	1.11484
Entcl_0052	N-acetylmuramic acid 6-phosphate etherase (EC 4.2.-.-)	molecular function	0.149834	1.0265	1.47776
Entcl_0053	putative acetyltransferase	hypothetical protein / unknown function	-0.332298	-2.03128	-0.346755
Entcl_0054	Transcriptional regulator RutR of pyrimidine catabolism (TetR family)	transcription / RNA processing / regulation of transcirption	1.0776	2.03116	0.678168
Entcl_0055	Permeases of the major facilitator superfamily	transporter activity	0.353486	1.13475	0.944476
Entcl_0056	Macrophage infectivity potentiator-related protein	phage related gene	0.840327	1.99889	2.0596
Entcl_0057	FIG00732416: hypothetical protein	hypothetical protein / unknown function	0.063807	-0.4513	2.55634
Entcl_0058	Methionine ABC transporter substrate-binding protein	transporter activity	-0.747139	-5.47402	-1.80245
Entcl_0059	Sensory histidine kinase QseC	signal transduction	0.229423	0.724334	1.23391
Entcl_0060	Two-component system response regulator QseB	signal transduction	0.19293	0.363443	1.13456
Entcl_0061	putative integral membrane protein	hypothetical protein / unknown function	1.37301	3.56294	0.408003
Entcl_0062	Putative cytochrome	hypothetical protein / unknown function	-1.11971	2.30922	0.404652
Entcl_0064	hypothetical protein	hypothetical protein / unknown function	3.04416	1.96252	-0.597229
Entcl_0065	FIG01210813: hypothetical protein	hypothetical protein / unknown function	3.61885	-2.23829	0.485908
Entcl_0066	FIG035246: DoxX family protein	hypothetical protein / unknown function	0.219775	1.94507	0.446005
Entcl_0067	hypothetical protein	hypothetical protein / unknown function	0.583953	3.52092	-1.00312
Entcl_0068	FIG023677: hypothetical protein	hypothetical protein / unknown function	0.687874	2.5698	0.0527034
Entcl_0069	FIG024746: hypothetical protein	hypothetical protein / unknown function	0.504397	2.48312	0.623412
Entcl_0070	Arylsulfatase (EC 3.1.6.1)	hypothetical protein / unknown function	1.08429	2.05048	0.65721
Entcl_0071	Putative HTH-type transcriptional regulator yahB	hypothetical protein / unknown function	0.28127	1.88863	0.547346
Entcl_0072	Putative transcription factor	hypothetical protein / unknown function	-1.35177	1.31656	-1.19618
Entcl_0073	FIG00637989: hypothetical protein	hypothetical protein / unknown function	-0.668148	3.05498	-1.14454
Entcl_0074	Putative oxidoreductase subunit	hypothetical protein / unknown function	-0.816613	4.5636	-0.0729599
Entcl_0075	Putative cytoplasmic protein	hypothetical protein / unknown function	-0.299613	3.5142	0.616157
Entcl_0076	Carbamate kinase (EC 2.7.2.2)	amino acid biosynthesis/transport	-0.37856	3.41295	1.46766
Entcl_0079	Cytosine/purine/uracil/thiamine/allantoin permease family protein	amino acid biosynthesis/transport	-1.1794	1.16949	-0.409216
Entcl_0080	Xyloside transporter XynT	transporter activity	0.165071	1.66712	0.212753
Entcl_0081	Alpha-xylosidase (EC 3.2.1.-)	carbohydrate metabolic process	-0.464006	3.13453	1.01339
Entcl_0082	Putative exported protein	hypothetical protein / unknown function	-0.596049	-1.8221	1.57554
Entcl_0083	Xanthine-uracil permease	transporter activity	5.03932	0.300635	-0.319295
Entcl_0084	Sodium/glutamate symport protein	transporter activity	1.57986	0.216206	-1.78544
Entcl_0085	Glycerol kinase (EC 2.7.1.30)	molecular function	-0.347758	0.284255	1.12704
Entcl_0086	Glycerol uptake facilitator protein	transporter activity	0.152926	1.16933	1.0411
Entcl_0087	Putative cytoplasmic protein	hypothetical protein / unknown function	0.501439	-1.89233	0.383728
Entcl_0088	Sulfate-binding protein Sbp	transporter activity	-0.0287857	-6.51038	-2.38495
Entcl_0089	2-oxoglutarate/malate translocator	transporter activity	0.297388	-1.17922	-0.20716
Entcl_0090	CDP-diacylglycerol pyrophosphatase (EC 3.6.1.26)	biosynthetic process	0.172343	-1.40282	-0.324623
Entcl_0091	Di- and tricarboxylate transporters	transporter activity	0.414176	-2.71609	0.290795
Entcl_0093	Putative uncharacterized protein YiiQ	hypothetical protein / unknown function	0.839629	0.398294	1.51079
Entcl_0095	Ferredoxin--NADP(+) reductase (EC 1.18.1.2)	ATP synthesis coupled electron transport / catabolic process	0.349263	0.155847	2.99177
Entcl_0096	Fructose-1,6-bisphosphatase, GlpX type (EC 3.1.3.11)	carbohydrate metabolic process	1.1743	1.24509	1.91164
Entcl_0097	ATP-dependent DNA helicase RecG (EC 3.6.1.-)	DNA metabolism	1.29472	3.18147	1.93498
Entcl_0098	tRNA (Guanosine18-2'-O-) -methyltransferase (EC 2.1.1.34)	protein synthesis/transport/folding/repair	0.804279	2.58609	0.981387
Entcl_0099	GTP pyrophosphokinase (EC 2.7.6.5), (p)ppGpp synthetase II / Guanosine-3',5'-bis(diphosphate) 3'-pyrophosphohydrolase (EC 3.1.7.2)	amino acid biosynthesis/transport	0.839122	1.64737	0.199222
Entcl_0102	DNA ligase (EC 6.5.1.2), LigB	DNA metabolism	-0.263169	2.14899	-0.177892
Entcl_0103	Putative inner membrane protein	hypothetical protein / unknown function	0.674382	-0.257157	2.01063
Entcl_0104	Protein YicC	hypothetical protein / unknown function	0.153988	-2.82124	0.463562
Entcl_0105	Ribonuclease PH (EC 2.7.7.56)	transcription / RNA processing / regulation of transcirption	1.85668	-1.04144	0.372476
Entcl_0106	Orotate phosphoribosyltransferase (EC 2.4.2.10)	biosynthetic process	1.49063	-2.62831	-1.78034
Entcl_0107	Transcriptional regulator SlmA, TetR family	transcription / RNA processing / regulation of transcirption	0.815148	-1.73486	0.136091
Entcl_0108	Deoxyuridine 5'-triphosphate nucleotidohydrolase (EC 3.6.1.23)	DNA metabolism	0.764823	-2.60281	0.0586832
Entcl_0109	Phosphopantothenoylcysteine decarboxylase (EC 4.1.1.36) / Phosphopantothenoylcysteine synthetase (EC 6.3.2.5)	biosynthetic process	0.607289	-2.7377	0.219975
Entcl_0110	DNA repair protein RadC	DNA metabolism	1.18049	1.41616	0.0400745
Entcl_0111	LSU ribosomal protein L28p	protein synthesis/transport/folding/repair	2.51885	-2.22143	-0.396327
Entcl_0112	LSU ribosomal protein L33p @ LSU ribosomal protein L33p, zinc-independent	protein synthesis/transport/folding/repair	2.56802	-1.4317	0.226272
Entcl_0113	Formamidopyrimidine-DNA glycosylase (EC 3.2.2.23)	DNA metabolism	1.14508	0.0566389	0.23343
Entcl_0114	Phosphopantetheine adenylyltransferase (EC 2.7.7.3)	biosynthetic process	1.25717	1.39645	1.53867
Entcl_0115	Lipopolysaccharide biosynthesis glycosyltransferase	biosynthetic process	1.06131	-0.660252	0.325232
Entcl_0116	3-deoxy-D-manno-octulosonic-acid transferase (EC 2.-.-.-)	molecular function	1.64285	-2.04016	-0.454806
Entcl_0117	Glycosyltransferase (EC 2.4.1.-)	molecular function	1.81448	-0.744419	0.656332
Entcl_0119	UDP-glucose:(heptosyl) LPS alpha1,3-glucosyltransferase WaaG (EC 2.4.1.-)	molecular function	0.820664	-0.669203	2.03094
Entcl_0120	Lipopolysaccharide heptosyltransferase III (EC 2.4.1.-)	molecular function	1.03758	-1.41092	0.98088
Entcl_0122	ADP-heptose--lipooligosaccharide heptosyltransferase II (EC 2.4.1.-)	biosynthetic process	0.225801	-2.19993	1.45588
Entcl_0123	ADP-L-glycero-D-manno-heptose-6-epimerase (EC 5.1.3.20)	carbohydrate metabolic process	0.00980258	-1.77226	1.51022
Entcl_0124	2-amino-3-ketobutyrate coenzyme A ligase (EC 2.3.1.29)	amino acid biosynthesis/transport	0.401783	-1.2113	0.138299
Entcl_0125	L-threonine 3-dehydrogenase (EC 1.1.1.103)	amino acid biosynthesis/transport	-0.306163	-2.05287	-0.0484383
Entcl_0126	O-antigen ligase	hypothetical protein / unknown function	0.887371	-1.17339	-0.47326
Entcl_0127	Glycosyltransferase PglI (EC 2.4.1.-)	molecular function	1.32437	0.0740853	-0.845118
Entcl_0129	Possible divergent polysaccharide deacetylase	hypothetical protein / unknown function	0.463313	-2.46216	-0.215357
Entcl_0130	Peptidase M23	protein synthesis/transport/folding/repair	0.680677	-2.52787	-0.0667349
Entcl_0131	2,3-bisphosphoglycerate-independent phosphoglycerate mutase (EC 5.4.2.1)	carbohydrate metabolic process	0.706617	-1.92382	-0.107967
Entcl_0132	FIG136845: Rhodanese-related sulfurtransferase	hypothetical protein / unknown function	1.343	-0.934398	-0.522522
Entcl_0133	Glutaredoxin 3 (Grx3)	homeostatic process	0.633628	1.92987	-0.335702
Entcl_0134	Protein export cytoplasm chaperone protein (SecB, maintains protein to be exported in unfolded state)	protein synthesis/transport/folding/repair	0.508004	1.18014	0.487217
Entcl_0135	Glycerol-3-phosphate dehydrogenase [NAD(P)+] (EC 1.1.1.94)	carbohydrate metabolic process	0.948812	2.39793	0.809642
Entcl_0136	Serine acetyltransferase (EC 2.3.1.30)	amino acid biosynthesis/transport	0.334934	1.32049	0.674639
Entcl_0137	tRNA (cytosine34-2'-O-)-methyltransferase (EC 2.1.1.-)	transcription / RNA processing / regulation of transcirption	2.22795	0.0306418	0.125212
Entcl_0138	L-lactate dehydrogenase (EC 1.1.2.3)	carbohydrate metabolic process	-1.08711	1.52934	1.40898
Entcl_0139	Lactate-responsive regulator LldR in Enterobacteria, GntR family	signal transduction	0.262494	4.1112	2.78151
Entcl_0140	L-lactate permease	transporter activity	0.152146	3.83262	0.839103
Entcl_0142	Putative cytoplasmic protein	hypothetical protein / unknown function	-0.204625	1.80897	1.30498
Entcl_0143	Mannitol operon repressor	transcription / RNA processing / regulation of transcirption	1.42749	1.8448	1.5567
Entcl_0144	Mannitol-1-phosphate 5-dehydrogenase (EC 1.1.1.17)	carbohydrate metabolic process	0.840343	1.52032	1.70605
Entcl_0145	PTS system, mannitol-specific IIC component (EC 2.7.1.69) / PTS system, mannitol-specific IIB component (EC 2.7.1.69) / PTS system, mannitol-specific IIA component (EC 2.7.1.69)	transporter activity	0.205678	1.26438	1.58453
Entcl_0146	hypothetical protein	hypothetical protein / unknown function	-1.00587	1.02754	0.812618
Entcl_0147	Membrane fusion component of tripartite multidrug resistance system	hypothetical protein / unknown function	-1.86168	3.80578	0.504033
Entcl_0148	Uncharacterized GST-like protein yibF	hypothetical protein / unknown function	-0.304159	2.84785	0.139119
Entcl_0149	L-seryl-tRNA(Sec) selenium transferase (EC 2.9.1.1)	transcription / RNA processing / regulation of transcirption	0.43402	1.28271	1.04109
Entcl_0150	Selenocysteine-specific translation elongation factor	protein synthesis/transport/folding/repair	0.30311	1.27665	1.57706
Entcl_0151	Transcriptional regulator, LysR family	transcription / RNA processing / regulation of transcirption	-0.598002	2.4918	-0.852169
Entcl_0152	hypothetical protein	hypothetical protein / unknown function	-0.266121	3.20751	-0.151638
Entcl_0153	Putative sensory transducer	hypothetical protein / unknown function	0.102441	2.77115	0.367555
Entcl_0154	hypothetical protein	hypothetical protein / unknown function	1.11832	-2.3741	-0.333725
Entcl_0155	Methyl-accepting chemotaxis protein I (serine chemoreceptor protein)	cell motility / chemotaxis	1.05154	-1.63344	-1.16701
Entcl_0158	3-keto-L-gulonate 6-phosphate decarboxylase homolog	DNA metabolism	1.61012	2.30104	-0.000543793
Entcl_0159	L-xylulose/3-keto-L-gulonate kinase (EC 2.7.1.-)	carbohydrate metabolic process	-1.07612	2.31949	0.585907
Entcl_0160	Permeases of the major facilitator superfamily	transporter activity	0.103382	1.78622	-0.152896
Entcl_0161	Putative chemotaxis protein, resembles cheA	hypothetical protein / unknown function	0.102625	2.17836	1.15665
Entcl_0162	Putative sugar isomerase involved in processing of exogenous sialic acid	hypothetical protein / unknown function	0.384644	4.43516	1.70243
Entcl_0163	3-dehydro-L-gulonate 2-dehydrogenase (EC 1.1.1.130)	carbohydrate metabolic process	-0.818032	2.02082	0.649496
Entcl_0164	Gluconolactonase (EC 3.1.1.17)	molecular function	-1.32288	1.4997	0.632975
Entcl_0165	Ribose ABC transporter, periplasmic ribose-binding protein	transporter activity	1.21866	1.03531	1.343
Entcl_0166	Ribose ABC transport system, permease protein RbsC (TC 3.A.1.2.1)	transporter activity	-0.754699	2.42148	-0.00518479
Entcl_0167	Ribose ABC transport system, ATP-binding protein RbsA (TC 3.A.1.2.1)	transporter activity	0.646275	2.76441	1.22951
Entcl_0169	Valine--pyruvate aminotransferase (EC 2.6.1.66)	biosynthetic process	1.7111	-1.24518	-0.657536
Entcl_0170	Periplasmic alpha-amylase (EC 3.2.1.1)	carbohydrate metabolic process	2.05635	1.89435	0.138143
Entcl_0171	Mannosyl-glycoprotein endo-beta-N-acetylglucosamidase	biosynthetic process	0.298309	-3.18609	-0.783215
Entcl_0174	Ribose ABC transport system, permease protein RbsC (TC 3.A.1.2.1)	transporter activity	-1.40668	2.22432	0.170021
Entcl_0175	D-xylose transport ATP-binding protein XylG	transporter activity	-1.29933	3.16915	-0.387226
Entcl_0176	Xylose ABC transporter, periplasmic xylose-binding protein XylF	transporter activity	-1.12127	2.84083	-0.898518
Entcl_0180	Inner membrane protein YiaH	biosynthetic process	-0.0267607	-1.09295	0.732997
Entcl_0181	Uncharacterized lipoprotein YsaB precursor	hypothetical protein / unknown function	1.70307	3.61334	0.969732
Entcl_0182	Glycyl-tRNA synthetase alpha chain (EC 6.1.1.14)	transcription / RNA processing / regulation of transcirption	1.05154	-0.990351	1.36727
Entcl_0183	Glycyl-tRNA synthetase beta chain (EC 6.1.1.14)	transcription / RNA processing / regulation of transcirption	0.935221	-2.09446	0.54637
Entcl_0184	ABC transporter ATP-binding protein	transporter activity	1.24027	-0.732292	0.191976
Entcl_0185	FIG00638451: hypothetical protein	hypothetical protein / unknown function	-0.521967	-1.44218	0.178295
Entcl_0186	probable exported protein YPO4070	hypothetical protein / unknown function	0.285328	-1.37712	0.637445
Entcl_0188	2-ketogluconate transporter	transporter activity	-0.485366	3.35968	1.40498
Entcl_0189	2-ketogluconate kinase (EC 2.7.1.13)	molecular function	0.574907	5.85487	1.65925
Entcl_0190	Epimerase KguE	molecular function	2.35091	3.00145	0.860829
Entcl_0191	2-ketogluconate utilization repressor PtxS	transcription / RNA processing / regulation of transcirption	0.6579	0.0176035	1.3434
Entcl_0192	Outer membrane protein A precursor	hypothetical protein / unknown function	1.23384	2.19518	1.50366
Entcl_0193	Biotin sulfoxide reductase (EC 1.-.-.-)	biosynthetic process	-0.023146	-1.60615	0.684312
Entcl_0194	Acetyltransferase (EC 2.3.1.-)	molecular function	-0.580145	1.9139	0.378844
Entcl_0195	DNA-3-methyladenine glycosylase (EC 3.2.2.20)	DNA metabolism	-0.275482	1.04567	0.214439
Entcl_0196	Putative lipase	hypothetical protein / unknown function	-1.41364	1.92774	0.598911
Entcl_0197	Putative resistance protein	transporter activity	-2.5203	1.42018	0.674798
Entcl_0198	Phosphoethanolamine transferase specific for the outer Kdo residue of lipopolysaccharide	biosynthetic process	1.78516	2.33462	1.54184
Entcl_0200	Dipeptide-binding ABC transporter, periplasmic substrate-binding component (TC 3.A.1.5.2)	transporter activity	0.0614135	-1.92321	-0.22237
Entcl_0207	FIG005274: hypothetical protein	hypothetical protein / unknown function	-0.509697	-1.49875	0.11667
Entcl_0209	Cellulose synthase operon protein YhjQ	carbohydrate metabolic process	-0.949227	-2.28752	-0.341673
Entcl_0210	Cellulose synthase catalytic subunit [UDP-forming] (EC 2.4.1.12)	carbohydrate metabolic process	-0.425835	-1.31124	-0.313466
Entcl_0211	Cyclic di-GMP binding protein precursor	biosynthetic process	-0.318511	-2.43196	0.488531
Entcl_0212	Endoglucanase precursor (EC 3.2.1.4)	carbohydrate metabolic process	0.017365	-1.06046	0.450493
Entcl_0213	Cellulose synthase operon protein C	carbohydrate metabolic process	0.350961	-1.58079	-0.0789319
Entcl_0215	Aerobic C4-dicarboxylate transporter for fumarate, L-malate, D-malate, succunate	transporter activity	1.19996	0.877393	-0.131181
Entcl_0216	Protein YhjJ, putative peptidase	hypothetical protein / unknown function	1.7518	-0.381067	0.841639
Entcl_0217	2-dehydro-3-deoxygluconate kinase (EC 2.7.1.45)	molecular function	-0.022589	0.00892554	1.71399
Entcl_0218	GGDEF/EAL domain protein YhjH	hypothetical protein / unknown function	1.90001	1.57511	1.33166
Entcl_0219	Inner membrane metabolite transport protein YhjE	transporter activity	0.282813	-4.65399	-0.49168
Entcl_0221	LysR family transcriptional regulator YhjC	transcription / RNA processing / regulation of transcirption	0.540688	1.97135	0.371231
Entcl_0222	3-oxoacyl-[acyl-carrier protein] reductase (EC 1.1.1.100)	molecular function	-1.35219	-0.264391	1.90502
Entcl_0223	Putative inner membrane protein	hypothetical protein / unknown function	0.739157	1.49251	1.02181
Entcl_0224	Beta-lactamase (EC 3.5.2.6)	hypothetical protein / unknown function	1.97998	0.123118	-0.00892786
Entcl_0225	Putative fimbrial chaperone	protein synthesis/transport/folding/repair	-0.464202	3.98323	0.713158
Entcl_0226	Putative exported protein precursor	hypothetical protein / unknown function	0.379116	2.32566	0.227184
Entcl_0227	outer membrane fimbrial usher protein	transporter activity	-1.5151	-0.0427508	-0.946831
Entcl_0228	Putative chaperone	protein synthesis/transport/folding/repair	-0.230846	3.75991	0.346177
Entcl_0229	Fimbrial protein precursor	response to external stimulus	-1.03517	2.1597	0.256748
Entcl_0230	Uncharacterized protein YqeH	hypothetical protein / unknown function	-0.383235	2.5749	-0.247909
Entcl_0231	hypothetical protein	hypothetical protein / unknown function	-1.95611	-0.227144	0.237128
Entcl_0232	Glutathione reductase (EC 1.8.1.7)	homeostatic process	0.19261	-0.31575	1.5556
Entcl_0233	Protein involved in catabolism of external DNA	hypothetical protein / unknown function	0.358775	-2.31481	0.912872
Entcl_0234	Putative phosphatase	hypothetical protein / unknown function	-0.586212	2.63965	0.920625
Entcl_0235	Oligopeptidase A (EC 3.4.24.70)	homeostatic process	-0.174683	1.55659	1.34803
Entcl_0236	rRNA small subunit methyltransferase J	transcription / RNA processing / regulation of transcirption	0.484394	2.15999	0.819236
Entcl_0237	Di/tripeptide permease DtpB	protein synthesis/transport/folding/repair	-1.19632	1.83332	1.12377
Entcl_0238	Universal stress protein A	response to stress	-0.678483	2.42711	-0.0623947
Entcl_0239	Universal stress protein B	response to stress	-2.12484	0.00735429	0.827946
Entcl_0240	Low-affinity inorganic phosphate transporter	transporter activity	0.895116	-1.52877	-0.132335
Entcl_0241	NAD(FAD)-utilizing dehydrogenases	ATP synthesis coupled electron transport / catabolic process	-0.33904	1.66778	0.494064
Entcl_0242	L-2,4-diaminobutyrate decarboxylase (EC 4.1.1.86)	amino acid biosynthesis/transport	1.71524	0.339513	0.153608
Entcl_0243	Diaminobutyrate--2-oxoglutarate aminotransferase (EC 2.6.1.76)	biosynthetic process	1.43441	-0.584012	-0.743618
Entcl_0244	Aspartokinase (EC 2.7.2.4)	amino acid biosynthesis/transport	1.52972	0.928149	0.774144
Entcl_0246	Mg/Co/Ni transporter MgtE / CBS domain	transporter activity	0.0958777	2.56093	0.349723
Entcl_0248	Polymyxin resistance protein ArnC, glycosyl transferase (EC 2.4.-.-)	biosynthetic process	0.14664	0.00736373	1.22369
Entcl_0254	4'-phosphopantetheinyl transferase (EC 2.7.8.-)	molecular function	0.265405	-1.41324	0.500038
Entcl_0257	3-hydroxydecanoyl-[ACP] dehydratase (EC 4.2.1.60)	molecular function	1.19113	0.906748	1.11235
Entcl_0259	FIG035331: hypothetical protein	hypothetical protein / unknown function	1.35466	1.11562	-0.00209565
Entcl_0260	FIG021862: membrane protein, exporter	transporter activity	1.73542	1.53482	0.680103
Entcl_0261	FIG027190: Putative transmembrane protein	hypothetical protein / unknown function	1.91061	-0.306103	0.844759
Entcl_0262	FIG002571: 4-hydroxybenzoyl-CoA thioesterase domain protein	cellular aromatic compound metabolic process	2.09372	1.69457e-05	1.01412
Entcl_0263	FIG143263: Glycosyl transferase / Lysophospholipid acyltransferase	hypothetical protein / unknown function	1.34638	1.30775	0.846827
Entcl_0264	(3R)-hydroxymyristoyl-[ACP] dehydratase (EC 4.2.1.-)	hypothetical protein / unknown function	1.00324	-0.494475	0.78778
Entcl_0265	FIGfam138462: Acyl-CoA synthetase, AMP-(fatty) acid ligase	molecular function	1.35962	0.0808855	0.378252
Entcl_0267	Acyl carrier protein (ACP2)	biosynthetic process	0.393966	-1.15716	-0.452381
Entcl_0268	Acyl carrier protein (ACP1)	biosynthetic process	0.577472	-1.80415	0.134252
Entcl_0269	FIG018329: 1-acyl-sn-glycerol-3-phosphate acyltransferase	molecular function	0.593481	-1.24198	0.59825
Entcl_0270	3-oxoacyl-[ACP] synthase	hypothetical protein / unknown function	0.511125	-2.27583	1.11813
Entcl_0271	FIG00921676: hypothetical protein	hypothetical protein / unknown function	0.663949	-3.18475	-0.140873
Entcl_0272	DcrB protein precursor	hypothetical protein / unknown function	-0.079607	-1.48033	0.885832
Entcl_0273	Putative preQ0 transporter	transporter activity	1.0006	-0.317467	0.987171
Entcl_0274	tRNA 5-methylaminomethyl-2-thiouridine synthase TusA	transcription / RNA processing / regulation of transcirption	-0.00957255	-3.2861	-0.0814211
Entcl_0276	probable enzyme yhhN	hypothetical protein / unknown function	-0.269402	-1.02239	0.806423
Entcl_0277	Putative receptor	hypothetical protein / unknown function	0.766281	-1.34343	0.163151
Entcl_0278	Putative inner membrane protein	hypothetical protein / unknown function	0.18513	-2.03001	0.162739
Entcl_0279	16S rRNA (guanine(966)-N(2))-methyltransferase (EC 2.1.1.171)	transcription / RNA processing / regulation of transcirption	-0.331473	-1.30822	0.281943
Entcl_0280	Signal recognition particle receptor protein FtsY (=alpha subunit) (TC 3.A.5.1.1)	signal transduction	0.867875	-1.01114	-0.0475033
Entcl_0284	Transcriptional regulator GabR of GABA utilization (GntR family with aminotransferase-like domain)	transcription / RNA processing / regulation of transcirption	-0.217716	-0.641955	1.15796
Entcl_0285	Gamma-aminobutyrate:alpha-ketoglutarate aminotransferase (EC 2.6.1.19)	biosynthetic process	-1.027	1.88639	1.7784
Entcl_0286	Branched-chain amino acid ABC transporter, amino acid-binding protein (TC 3.A.1.4.1)	transporter activity	2.247	-0.158067	0.341819
Entcl_0288	High-affinity leucine-specific transport system, periplasmic binding protein LivK (TC 3.A.1.4.1)	transporter activity	0.389672	-1.86166	0.602105
Entcl_0292	Branched-chain amino acid transport ATP-binding protein LivF (TC 3.A.1.4.1)	transporter activity	0.833162	0.0252467	1.03947
Entcl_0293	Glycerol-3-phosphate ABC transporter, periplasmic glycerol-3-phosphate-binding protein (TC 3.A.1.1.3)	transporter activity	1.38865	2.95638	-0.0579632
Entcl_0294	Glycerol-3-phosphate ABC transporter, permease protein UgpA (TC 3.A.1.1.3)	transporter activity	0.00146359	4.00688	-0.122007
Entcl_0295	Glycerol-3-phosphate ABC transporter, permease protein UgpE (TC 3.A.1.1.3)	transporter activity	0.606747	1.08593	-0.0453685
Entcl_0298	FIG00638953: hypothetical protein	hypothetical protein / unknown function	-0.97522	2.46976	0.640747
Entcl_0299	Gamma-glutamyltranspeptidase (EC 2.3.2.2)	biosynthetic process	-1.3849	0.80937	0.501614
Entcl_0300	Putative acetyltransferase	molecular function	-0.55675	-2.57816	-0.965416
Entcl_0304	Gluconokinase (EC 2.7.1.12)	carbohydrate metabolic process	-0.145188	1.88441	0.786755
Entcl_0305	Low-affinity gluconate/H+ symporter GntU	transporter activity	0.368164	2.97081	1.84641
Entcl_0307	Aspartate-semialdehyde dehydrogenase (EC 1.2.1.11)	amino acid biosynthesis/transport	-0.536218	-0.474934	1.02426
Entcl_0308	1,4-alpha-glucan (glycogen) branching enzyme, GH-13-type (EC 2.4.1.18)	biosynthetic process	0.090462	-0.729329	1.08776
Entcl_0309	Glycogen debranching enzyme (EC 3.2.1.-)	molecular function	-0.358747	-1.48433	0.86099
Entcl_0313	Aerobic glycerol-3-phosphate dehydrogenase (EC 1.1.5.3)	carbohydrate metabolic process	-1.75681	-0.00139782	2.4968
Entcl_0314	Thiosulfate sulfurtransferase GlpE (EC 2.8.1.1)	carbohydrate metabolic process	-0.325244	1.24942	-0.524937
Entcl_0317	Transcriptional activator of maltose regulon, MalT	transcription / RNA processing / regulation of transcirption	1.26448	1.11188	1.24594
Entcl_0319	4-alpha-glucanotransferase (amylomaltase) (EC 2.4.1.25)	molecular function	-0.151168	0.0039537	1.22808
Entcl_0320	High-affinity gluconate transporter GntT	transporter activity	0.42401	6.42161	0.24599
Entcl_0321	NfuA Fe-S protein maturation	protein synthesis/transport/folding/repair	-1.44233	0.378715	-0.0529799
Entcl_0322	Competence protein F homolog, phosphoribosyltransferase domain; protein YhgH required for utilization of DNA as sole source of carbon and energy	biosynthetic process	0.193332	2.72081	-0.928094
Entcl_0324	Putative exported protein precursor	hypothetical protein / unknown function	-1.43383	-0.539926	2.31821
Entcl_0327	Ferrous iron transport protein A	transporter activity	0.635567	-0.487007	-1.44203
Entcl_0329	Transcription elongation factor GreB	transcription / RNA processing / regulation of transcirption	-0.220033	-1.07025	-0.132904
Entcl_0331	Osmolarity sensory histidine kinase EnvZ	signal transduction	-0.202254	1.20018	0.647491
Entcl_0332	Phosphoenolpyruvate carboxykinase [ATP] (EC 4.1.1.49)	carbohydrate metabolic process	1.17479	3.31062	0.186225
Entcl_0333	33 kDa chaperonin (Heat shock protein 33) (HSP33)	response to stress	0.493103	1.81813	0.490497
Entcl_0335	FIG001957: putative hydrolase	hypothetical protein / unknown function	0.417689	1.07794	0.392461
Entcl_0336	IgaA: a membrane protein that prevents overactivation of the Rcs regulatory system	hypothetical protein / unknown function	0.18603	-1.39742	0.522467
Entcl_0337	ADP compounds hydrolase NudE (EC 3.6.1.-)	molecular function	-0.104269	-1.58067	0.555637
Entcl_0338	Multimodular transpeptidase-transglycosylase (EC 2.4.1.129) (EC 3.4.-.-)	molecular function	1.81918	-2.23666	-0.119324
Entcl_0339	Type IV pilus biogenesis protein PilM	protein synthesis/transport/folding/repair	0.164175	2.57463	0.457246
Entcl_0340	Type IV pilus biogenesis protein PilN	protein synthesis/transport/folding/repair	0.772914	3.65086	0.510994
Entcl_0341	Type IV pilus biogenesis protein PilO	protein synthesis/transport/folding/repair	0.465306	1.76044	0.799397
Entcl_0342	Type IV pilus biogenesis protein PilP	protein synthesis/transport/folding/repair	-0.0179169	2.75494	-0.0736672
Entcl_0343	Type IV pilus biogenesis protein PilQ	protein synthesis/transport/folding/repair	0.654368	2.71196	0.99805
Entcl_0344	Shikimate kinase I (EC 2.7.1.71)	cellular aromatic compound metabolic process	1.09158	-3.10746	-0.299022
Entcl_0345	3-dehydroquinate synthase (EC 4.2.3.4)	biosynthetic process	0.516909	-1.08285	1.19449
Entcl_0349	Phosphoglycolate phosphatase (EC 3.1.3.18)	carbohydrate metabolic process	0.205662	0.191821	1.02864
Entcl_0350	Tryptophanyl-tRNA synthetase (EC 6.1.1.2)	transcription / RNA processing / regulation of transcirption	0.327149	-1.52016	1.14345
Entcl_0351	Hypothetical protein YhfZ	hypothetical protein / unknown function	1.48396	2.39737	-0.28988
Entcl_0352	Protein containing PTS-regulatory domain	transcription / RNA processing / regulation of transcirption	0.840923	3.20002	0.233758
Entcl_0353	Protein containing an Alanine Racemase Domain	hypothetical protein / unknown function	0.177156	1.84911	1.04529
Entcl_0361	Nitrite reductase [NAD(P)H] large subunit (EC 1.7.1.4)	nitrogen/phosphorus metabolic process	0.594575	1.12645	0.302076
Entcl_0362	Cytosine deaminase (EC 3.5.4.1)	DNA metabolism	-0.659808	-1.50095	-0.835644
Entcl_0364	Peptidyl-prolyl cis-trans isomerase ppiA precursor (EC 5.2.1.8)	protein synthesis/transport/folding/repair	0.479895	-1.20107	-1.64274
Entcl_0365	FIG01045643: hypothetical protein	hypothetical protein / unknown function	-1.32207	1.95273	-0.404856
Entcl_0366	Cell filamentation protein fic	hypothetical protein / unknown function	-1.09769	1.39756	-0.291339
Entcl_0367	Para-aminobenzoate synthase, amidotransferase component (EC 2.6.1.85)	protein synthesis/transport/folding/repair	0.119484	1.09936	-0.0267095
Entcl_0368	Acetylornithine aminotransferase (EC 2.6.1.11) / N-succinyl-L,L-diaminopimelate aminotransferase (EC 2.6.1.17)	biosynthetic process	1.49396	0.852766	0.242835
Entcl_0371	OsmC/Ohr family protein	response to stress	-0.47498	-2.44746	0.0440792
Entcl_0373	FIG01199774: hypothetical protein	hypothetical protein / unknown function	0.189267	-1.67495	-0.571727
Entcl_0375	Glutathione-regulated potassium-efflux system ATP-binding protein	transporter activity	1.38049	-1.63358	-0.61425
Entcl_0378	Putative cytoplasmic protein ,probably associated with Glutathione-regulated potassium-efflux	hypothetical protein / unknown function	-0.15397	1.44676	0.508133
Entcl_0379	FKBP-type peptidyl-prolyl cis-trans isomerase SlyD (EC 5.2.1.8)	protein synthesis/transport/folding/repair	0.405406	-1.34863	-0.174599
Entcl_0380	Protein slyX	hypothetical protein / unknown function	1.27587	0.0583355	-0.926181
Entcl_0381	FKBP-type peptidyl-prolyl cis-trans isomerase FkpA precursor (EC 5.2.1.8)	protein synthesis/transport/folding/repair	1.92675	0.354671	0.670209
Entcl_0382	YheO-like PAS domain	biosynthetic process	1.25317	1.12892	-0.147179
Entcl_0383	tRNA 5-methylaminomethyl-2-thiouridine synthase TusD	transcription / RNA processing / regulation of transcirption	1.34828	0.734984	0.568459
Entcl_0384	tRNA 5-methylaminomethyl-2-thiouridine synthase TusC	transcription / RNA processing / regulation of transcirption	1.05942	2.00148	0.374786
Entcl_0385	tRNA 5-methylaminomethyl-2-thiouridine synthase TusB	transcription / RNA processing / regulation of transcirption	1.17786	1.86232	0.384822
Entcl_0386	SSU ribosomal protein S12p (S23e)	protein synthesis/transport/folding/repair	1.56832	-0.578052	0.307436
Entcl_0387	SSU ribosomal protein S7p (S5e)	protein synthesis/transport/folding/repair	1.669	-1.20076	-0.0964269
Entcl_0388	Translation elongation factor G	protein synthesis/transport/folding/repair	1.6904	0.0258219	0.656469
Entcl_0389	Translation elongation factor Tu	protein synthesis/transport/folding/repair	1.49032	-0.476975	0.243994
Entcl_0390	Bacterioferritin-associated ferredoxin	molecular function	-1.14044	-2.6813	-2.85185
Entcl_0392	Leader peptidase (Prepilin peptidase) (EC 3.4.23.43) / N-methyltransferase (EC 2.1.1.-)	amino acid biosynthesis/transport	1.04853	1.82299	0.514386
Entcl_0393	SSU ribosomal protein S10p (S20e)	protein synthesis/transport/folding/repair	2.83707	-2.06502	-1.52314
Entcl_0394	LSU ribosomal protein L3p (L3e)	protein synthesis/transport/folding/repair	2.87851	-2.02824	-1.4934
Entcl_0395	LSU ribosomal protein L4p (L1e)	protein synthesis/transport/folding/repair	2.85101	-1.65117	-1.55806
Entcl_0396	LSU ribosomal protein L23p (L23Ae)	protein synthesis/transport/folding/repair	2.72945	-1.83777	-1.63879
Entcl_0397	LSU ribosomal protein L2p (L8e)	protein synthesis/transport/folding/repair	2.82847	-1.58318	-1.52049
Entcl_0398	SSU ribosomal protein S19p (S15e)	protein synthesis/transport/folding/repair	2.26264	-1.74363	-1.57424
Entcl_0399	LSU ribosomal protein L22p (L17e)	protein synthesis/transport/folding/repair	2.8348	-1.64823	-1.58731
Entcl_0400	SSU ribosomal protein S3p (S3e)	protein synthesis/transport/folding/repair	2.81107	-1.70895	-1.1327
Entcl_0401	LSU ribosomal protein L16p (L10e)	protein synthesis/transport/folding/repair	2.86405	-1.37325	-1.41942
Entcl_0402	LSU ribosomal protein L29p (L35e)	protein synthesis/transport/folding/repair	2.70121	-1.38996	-1.14715
Entcl_0403	SSU ribosomal protein S17p (S11e)	protein synthesis/transport/folding/repair	2.27256	-2.3509	-0.411724
Entcl_0404	LSU ribosomal protein L14p (L23e)	protein synthesis/transport/folding/repair	1.88801	-2.79057	-0.931613
Entcl_0405	LSU ribosomal protein L24p (L26e)	protein synthesis/transport/folding/repair	1.77713	-2.8373	-1.08653
Entcl_0406	LSU ribosomal protein L5p (L11e)	protein synthesis/transport/folding/repair	1.93826	-2.86881	-1.16376
Entcl_0407	SSU ribosomal protein S14p (S29e)	protein synthesis/transport/folding/repair	1.93389	-2.10301	-0.677758
Entcl_0408	SSU ribosomal protein S8p (S15Ae)	protein synthesis/transport/folding/repair	1.82937	-2.1965	-1.29867
Entcl_0409	LSU ribosomal protein L6p (L9e)	protein synthesis/transport/folding/repair	1.87193	-2.19402	-1.157
Entcl_0410	LSU ribosomal protein L18p (L5e)	protein synthesis/transport/folding/repair	1.98242	-1.97525	-1.03899
Entcl_0411	SSU ribosomal protein S5p (S2e)	protein synthesis/transport/folding/repair	2.01199	-1.74391	-0.918275
Entcl_0412	LSU ribosomal protein L30p (L7e)	protein synthesis/transport/folding/repair	2.07272	-1.03737	-0.831955
Entcl_0413	LSU ribosomal protein L15p (L27Ae)	protein synthesis/transport/folding/repair	2.01605	-1.65824	-1.27898
Entcl_0414	Preprotein translocase secY subunit (TC 3.A.5.1.1)	protein synthesis/transport/folding/repair	1.57532	-2.41161	-0.662599
Entcl_0415	LSU ribosomal protein L36p	protein synthesis/transport/folding/repair	1.15304	-0.735458	0.635204
Entcl_0416	SSU ribosomal protein S13p (S18e)	protein synthesis/transport/folding/repair	1.7602	-1.52227	-0.235676
Entcl_0417	SSU ribosomal protein S11p (S14e)	protein synthesis/transport/folding/repair	1.56874	-2.44684	-0.852797
Entcl_0418	SSU ribosomal protein S4p (S9e)	protein synthesis/transport/folding/repair	1.63574	-2.05163	-0.321251
Entcl_0419	DNA-directed RNA polymerase alpha subunit (EC 2.7.7.6)	transcription / RNA processing / regulation of transcirption	1.81703	-1.39235	0.0888922
Entcl_0420	LSU ribosomal protein L17p	protein synthesis/transport/folding/repair	1.70338	-1.80617	-0.229517
Entcl_0421	FIG004614: Putative cytoplasmic protein	hypothetical protein / unknown function	0.204654	2.21449	0.736978
Entcl_0423	FIG01219950: hypothetical protein	hypothetical protein / unknown function	0.553642	2.00304	0.100343
Entcl_0427	Methionyl-tRNA formyltransferase (EC 2.1.2.9)	transcription / RNA processing / regulation of transcirption	0.00889914	-0.963485	1.22054
Entcl_0428	Peptide deformylase (EC 3.5.1.88)	protein synthesis/transport/folding/repair	-0.268401	-1.60038	0.400321
Entcl_0429	Rossmann fold nucleotide-binding protein Smf possibly involved in DNA uptake	hypothetical protein / unknown function	-0.300727	-1.00393	-1.24668
Entcl_0430	Protein of unknown function Smg	hypothetical protein / unknown function	-0.633981	-1.19803	-1.1658
Entcl_0436	ABC-type polar amino acid transport system, ATPase component	transporter activity	-2.31568	-0.340148	0.26313
Entcl_0437	Glutamate Aspartate transport system permease protein GltK (TC 3.A.1.3.4)	transporter activity	-1.8242	0.10649	1.48132
Entcl_0438	Glutamate Aspartate transport system permease protein GltJ (TC 3.A.1.3.4)	transporter activity	-2.16115	1.00155	0.45042
Entcl_0439	Glutamate Aspartate periplasmic binding protein precursor GltI (TC 3.A.1.3.4)	transporter activity	-2.5398	-0.933025	0.866252
Entcl_0440	probable lipoprotein	hypothetical protein / unknown function	-2.30233	2.52322	2.17821
Entcl_0441	RND efflux system, inner membrane transporter CmeB	transporter activity	0.110743	2.22672	-0.552646
Entcl_0443	Transcription repressor of multidrug efflux pump acrAB operon, TetR (AcrR) family	transcription / RNA processing / regulation of transcirption	-0.377858	1.50388	-0.619262
Entcl_0444	Putative periplasmic protein	hypothetical protein / unknown function	1.44145	-3.83138	-0.23771
Entcl_0445	DNA-binding protein Fis	hypothetical protein / unknown function	2.33125	-0.985678	-0.850268
Entcl_0446	tRNA dihydrouridine synthase B (EC 1.-.-.-)	transcription / RNA processing / regulation of transcirption	2.62497	-1.99213	-0.815512
Entcl_0447	Ribosomal protein L11 methyltransferase (EC 2.1.1.-)	protein synthesis/transport/folding/repair	1.01225	0.485153	0.532959
Entcl_0448	Pantothenate:Na+ symporter (TC 2.A.21.1.1)	transporter activity	1.43658	-0.595843	0.124884
Entcl_0449	FIG003021: Membrane protein	hypothetical protein / unknown function	1.6824	0.135461	0.876445
Entcl_0450	Biotin carboxylase of acetyl-CoA carboxylase (EC 6.3.4.14)	biosynthetic process	0.800023	-2.42328	0.405719
Entcl_0451	Biotin carboxyl carrier protein of acetyl-CoA carboxylase	biosynthetic process	0.525632	-3.22647	-0.774287
Entcl_0452	3-dehydroquinate dehydratase II (EC 4.2.1.10)	cellular aromatic compound metabolic process	1.11455	-3.95447	0.333835
Entcl_0453	FIG001196: Membrane protein YedZ	hypothetical protein / unknown function	-1.34815	-1.28577	0.37031
Entcl_0454	Putative sulfite oxidase subunit YedY	hypothetical protein / unknown function	-1.18079	-1.86316	-0.449104
Entcl_0456	Putative lipoprotein	hypothetical protein / unknown function	1.37393	0.0798774	0.359777
Entcl_0457	Rod shape-determining protein MreB	biosynthetic process	1.4233	-1.61615	0.102842
Entcl_0458	Rod shape-determining protein MreC	biosynthetic process	1.64494	-0.877893	0.222131
Entcl_0459	Rod shape-determining protein MreD	biosynthetic process	1.49739	0.000168025	-0.141405
Entcl_0460	Septum formation protein Maf	biosynthetic process	1.46251	0.843502	0.159217
Entcl_0461	Cytoplasmic axial filament protein CafA and Ribonuclease G (EC 3.1.4.-)	transcription / RNA processing / regulation of transcirption	1.12552	-0.092916	0.681235
Entcl_0462	FIG005080: Possible exported protein	hypothetical protein / unknown function	1.27312	0.233263	0.717866
Entcl_0463	TldD protein, part of proposed TldE/TldD proteolytic complex (PMID 12029038)	protein synthesis/transport/folding/repair	0.119292	-1.36183	0.36862
Entcl_0466	Protein AaeX	transporter activity	0.375269	4.1632	-1.3655
Entcl_0467	p-hydroxybenzoic acid efflux pump subunit AaeA	cellular aromatic compound metabolic process	0.201435	4.19791	-0.500158
Entcl_0468	p-hydroxybenzoic acid efflux pump subunit AaeB (pHBA efflux pump protein B)	cellular aromatic compound metabolic process	0.800601	3.6405	0.451474
Entcl_0469	probable ribonuclease inhibitor YPO3690	hypothetical protein / unknown function	-1.64364	-0.0500054	0.902638
Entcl_0470	FIG01045534: hypothetical protein	hypothetical protein / unknown function	-0.773846	3.95975	0.575561
Entcl_0471	probable exported protein YPO3518	hypothetical protein / unknown function	-0.181947	3.26436	0.31052
Entcl_0472	Arginine pathway regulatory protein ArgR, repressor of arg regulon	transcription / RNA processing / regulation of transcirption	1.99118	-0.520371	0.214722
Entcl_0473	hypothetical protein	hypothetical protein / unknown function	1.5696	1.86792	0.513167
Entcl_0474	Malate dehydrogenase (EC 1.1.1.37)	carbohydrate metabolic process	0.232297	-1.91105	0.231374
Entcl_0475	Outer membrane stress sensor protease DegS	response to stress	0.523518	1.82559	0.317771
Entcl_0476	Outer membrane stress sensor protease DegQ, serine protease	response to stress	-0.351485	1.17292	0.447382
Entcl_0477	Putative cytochrome d ubiquinol oxidase subunit III (EC 1.10.3.-) (Cytochrome bd-I oxidase subunit III)	ATP synthesis coupled electron transport / catabolic process	-0.320054	-1.34168	-0.539784
Entcl_0478	ATPase, AFG1 family	ATP synthesis coupled electron transport / catabolic process	1.2927	-2.98005	-0.560843
Entcl_0479	LSU ribosomal protein L13p (L13Ae)	protein synthesis/transport/folding/repair	2.55312	-2.49287	-1.31806
Entcl_0480	SSU ribosomal protein S9p (S16e)	protein synthesis/transport/folding/repair	2.37313	-2.24252	-0.951945
Entcl_0481	Stringent starvation protein A	response to stress	0.536376	-4.77883	-0.702666
Entcl_0482	ClpXP protease specificity-enhancing factor / Stringent starvation protein B	response to stress	0.708925	-5.12107	0.183102
Entcl_0483	Putative cryptic C4-dicarboxylate transporter DcuD	transporter activity	0.699297	2.13222	0.46121
Entcl_0484	Glutamate synthase [NADPH] small chain (EC 1.4.1.13)	biosynthetic process	1.60484	0.417665	1.27389
Entcl_0485	Glutamate synthase [NADPH] large chain (EC 1.4.1.13)	biosynthetic process	1.14785	-0.471139	1.57002
Entcl_0486	COG1242: Predicted Fe-S oxidoreductase	hypothetical protein / unknown function	1.58868	-0.0121235	0.158921
Entcl_0487	Aerobic respiration control sensor protein arcB (EC 2.7.3.-)	transcription / RNA processing / regulation of transcirption	0.00981537	-1.85944	-0.250567
Entcl_0499	Arabinose 5-phosphate isomerase (EC 5.3.1.13)	carbohydrate metabolic process	0.13479	-1.84249	0.864393
Entcl_0500	Inner membrane protein YrbG, predicted calcium/sodium:proton antiporter	transporter activity	0.149244	-1.33691	0.890483
Entcl_0504	Uncharacterized ABC transporter, auxiliary component YrbC	transporter activity	0.01342	1.8178	0.238612
Entcl_0505	Uncharacterized protein YrbB	hypothetical protein / unknown function	0.206739	-0.136264	1.05173
Entcl_0506	YrbA protein	hypothetical protein / unknown function	1.97945	0.255656	0.0553733
Entcl_0507	UDP-N-acetylglucosamine 1-carboxyvinyltransferase (EC 2.5.1.7)	biosynthetic process	1.76282	-0.486925	0.407805
Entcl_0508	Ner-like regulatory protein	transcription / RNA processing / regulation of transcirption	-0.230458	3.56889	-0.708381
Entcl_0511	LSU ribosomal protein L27p	protein synthesis/transport/folding/repair	2.10319	-3.92044	-0.76901
Entcl_0512	Permease of the drug/metabolite transporter (DMT) superfamily	transporter activity	2.1928	-0.40849	-0.824471
Entcl_0513	COG0536: GTP-binding protein Obg	hypothetical protein / unknown function	1.35371	0.205589	-0.189921
Entcl_0514	D-alanyl-D-alanine carboxypeptidase (EC 3.4.16.4)	amino acid biosynthesis/transport	1.21028	-2.21508	0.329531
Entcl_0515	Transcription elongation factor GreA	transcription / RNA processing / regulation of transcirption	1.32452	-1.56296	-0.638221
Entcl_0516	FIG004454: RNA binding protein	hypothetical protein / unknown function	0.401947	-5.03824	-1.52602
Entcl_0521	Preprotein translocase subunit SecG (TC 3.A.5.1.1)	protein synthesis/transport/folding/repair	2.09035	-2.49724	0.0274031
Entcl_0522	FIG00731474: hypothetical protein	hypothetical protein / unknown function	2.71209	1.80403	0.353486
Entcl_0524	Outer membrane protein A precursor	hypothetical protein / unknown function	-0.467942	2.03272	-0.0751116
Entcl_0525	FIG00732169: hypothetical protein	hypothetical protein / unknown function	1.13563	-1.96553	0.176912
Entcl_0526	Argininosuccinate synthase (EC 6.3.4.5)	biosynthetic process	1.55827	-0.482844	-0.0258177
Entcl_0527	COG0779: clustered with transcription termination protein NusA	transcription / RNA processing / regulation of transcirption	1.43636	-2.52201	-0.614003
Entcl_0528	Transcription termination protein NusA	transcription / RNA processing / regulation of transcirption	1.47371	-2.0077	-0.109483
Entcl_0529	Translation initiation factor 2	protein synthesis/transport/folding/repair	1.37796	-0.833383	-0.103866
Entcl_0530	Ribosome-binding factor A	protein synthesis/transport/folding/repair	1.07932	0.152618	0.410445
Entcl_0531	tRNA pseudouridine synthase B (EC 4.2.1.70)	transcription / RNA processing / regulation of transcirption	1.31944	0.549387	0.521746
Entcl_0532	SSU ribosomal protein S15p (S13e)	protein synthesis/transport/folding/repair	2.0095	-1.51182	0.435226
Entcl_0533	Polyribonucleotide nucleotidyltransferase (EC 2.7.7.8)	transcription / RNA processing / regulation of transcirption	0.698428	-2.1397	0.217733
Entcl_0534	Lipoprotein nlpI precursor	hypothetical protein / unknown function	0.29803	-1.96164	-1.01817
Entcl_0535	Cold-shock DEAD-box protein A	response to stress	0.75769	-2.03996	0.678475
Entcl_0536	Tryptophan-specific transport protein	transporter activity	3.5516	-1.07447	0.295504
Entcl_0541	FIG139928: Putative protease	molecular function	1.69239	-0.926228	0.0643195
Entcl_0542	FIG139552: Putative protease	molecular function	2.27803	-0.526332	0.0481383
Entcl_0544	FIG002208: Acetyltransferase (EC 2.3.1.-)	hypothetical protein / unknown function	0.025208	1.0473	0.759218
Entcl_0546	FIG01219785: hypothetical protein	hypothetical protein / unknown function	0.116431	1.89535	0.77829
Entcl_0547	Oxidoreductase (EC 1.1.1.-)	ATP synthesis coupled electron transport / catabolic process	-0.672356	1.43943	1.0368
Entcl_0548	21 kDa hemolysin precursor	hypothetical protein / unknown function	0.671644	-1.81899	0.0364163
Entcl_0549	Phosphoheptose isomerase (EC 5.3.1.-)	DNA metabolism	0.5425	-1.96415	-0.0351254
Entcl_0551	LppC putative lipoprotein	hypothetical protein / unknown function	-0.0404071	-1.59312	-0.320765
Entcl_0552	rRNA small subunit methyltransferase I	transcription / RNA processing / regulation of transcirption	0.425585	0.270863	1.10487
Entcl_0553	Type I restriction-modification system, specificity subunit S (EC 3.1.21.3)	hypothetical protein / unknown function	0.653959	0.904187	1.07499
Entcl_0554	Aspartate aminotransferase (EC 2.6.1.1)	amino acid biosynthesis/transport	-0.167744	3.52761	0.123623
Entcl_0555	PTS system, maltose and glucose-specific IIC component (EC 2.7.1.69) / PTS system, maltose and glucose-specific IIB component (EC 2.7.1.69)	transporter activity	-0.494278	2.18316	-0.311686
Entcl_0557	Galactosamine-6-phosphate isomerase (EC 5.3.1.-)	carbohydrate metabolic process	2.35191	3.08905	5.19862
Entcl_0558	N-acetylglucosamine-6-phosphate deacetylase (EC 3.5.1.25)	carbohydrate metabolic process	-1.3086	-1.0169	-0.0359325
Entcl_0560	PTS system, N-acetylgalactosamine-specific IID component (EC 2.7.1.69)	transporter activity	-1.30181	-0.671126	1.34551
Entcl_0562	PTS system, N-acetylgalactosamine-specific IIB component (EC 2.7.1.69)	transporter activity	0.575448	3.11585	-0.4306
Entcl_0565	Transcriptional repressor of aga operon	transcription / RNA processing / regulation of transcirption	-1.06739	0.495447	-0.966051
Entcl_0568	Maltose/maltodextrin transport ATP-binding protein MalK (EC 3.6.3.19)	transporter activity	-0.177041	1.49725	1.27049
Entcl_0569	N-Acetyl-D-glucosamine ABC transport system, permease protein 2	transporter activity	0.416935	2.26664	0.352223
Entcl_0570	N-Acetyl-D-glucosamine ABC transport system, permease protein 1	transporter activity	-1.48111	3.53711	0.281945
Entcl_0571	N-Acetyl-D-glucosamine ABC transport system, sugar-binding protein	transporter activity	0.105375	3.493	-0.601958
Entcl_0575	hypothetical protein	hypothetical protein / unknown function	-0.361527	-0.879941	-1.49773
Entcl_0576	Exopolysaccharide phosphotransferase SCO6023 (EC 2.7.-.-)	hypothetical protein / unknown function	0.0299713	-1.08581	-0.359152
Entcl_0577	Sulfopyruvate decarboxylase - beta subunit (EC 4.1.1.79)	hypothetical protein / unknown function	1.22956	0.138449	-1.51983
Entcl_0578	hypothetical protein	hypothetical protein / unknown function	-0.0552692	-0.0269328	-1.23084
Entcl_0579	hypothetical protein	hypothetical protein / unknown function	-1.16418	4.31571	0.86051
Entcl_0580	Threonine catabolic operon transcriptional activator TdcA	transcription / RNA processing / regulation of transcirption	0.485237	5.31587	-0.0986312
Entcl_0581	Threonine dehydratase, catabolic (EC 4.3.1.19)	amino acid biosynthesis/transport	-0.52884	4.03027	0.896835
Entcl_0582	L-threonine transporter, anaerobically inducible	amino acid biosynthesis/transport	0.259957	3.1966	1.1933
Entcl_0583	Propionate kinase (EC 2.7.2.15) / Acetate kinase (EC 2.7.2.1)	amino acid biosynthesis/transport	0.227052	3.28172	0.840812
Entcl_0584	2-ketobutyrate formate-lyase (EC 2.3.1.-) / Pyruvate formate-lyase (EC 2.3.1.54)	carbohydrate metabolic process	-0.971724	1.43304	-0.149655
Entcl_0587	Probable secreted protein	hypothetical protein / unknown function	0.312556	-1.13871	-0.593587
Entcl_0589	Putative inner membrane protein	hypothetical protein / unknown function	0.511645	2.32382	0.957218
Entcl_0591	Pirin-like protein YhaK	hypothetical protein / unknown function	-0.754692	1.94988	-0.122233
Entcl_0592	LysR-family transcriptional regulator YhaJ	transcription / RNA processing / regulation of transcirption	0.194623	-2.61767	1.07808
Entcl_0593	Inner membrane protein YhaH	hypothetical protein / unknown function	-0.678948	-0.352911	1.43575
Entcl_0594	Glutathione S-transferase, omega (EC 2.5.1.18)	molecular function	-1.19062	2.03833	0.71052
Entcl_0595	Inner membrane protein YqjF	hypothetical protein / unknown function	0.0105777	5.39143	0.326845
Entcl_0596	Inner membrane protein YqjK	hypothetical protein / unknown function	-0.785735	1.4273	0.547349
Entcl_0597	Inner membrane protein YqjE	hypothetical protein / unknown function	-0.50893	1.66231	-0.0173868
Entcl_0598	Uncharacterized membrane protein YqjD	hypothetical protein / unknown function	-0.466242	1.47173	-0.0131488
Entcl_0599	Periplasmic protein YqjC	hypothetical protein / unknown function	-0.260071	1.50547	-1.37366
Entcl_0600	Uncharacterized protein YqjB	hypothetical protein / unknown function	-0.173401	2.74385	0.123659
Entcl_0601	DedA family inner membrane protein YqjA	hypothetical protein / unknown function	0.296286	2.91314	-0.112877
Entcl_0602	Hexuronate utilization operon transcriptional repressor ExuR	transcription / RNA processing / regulation of transcirption	-0.496048	3.21611	-0.0350888
Entcl_0603	Hexuronate transporter	transporter activity	-0.524457	0.130015	1.66182
Entcl_0604	Uronate isomerase (EC 5.3.1.12)	carbohydrate metabolic process	-0.00860049	3.30079	-0.764273
Entcl_0605	Altronate hydrolase (EC 4.2.1.7)	carbohydrate metabolic process	0.916561	3.53712	-0.301388
Entcl_0606	Sodium:dicarboxylate symporter	transporter activity	0.406826	-1.22694	0.390626
Entcl_0607	Integral membrane protein TerC	hypothetical protein / unknown function	-0.383413	0.52736	1.52217
Entcl_0609	COG1451: Predicted metal-dependent hydrolase	hypothetical protein / unknown function	0.721897	-3.06761	-1.07667
Entcl_0610	23S rRNA (guanine-N-2-) -methyltransferase rlmG (EC 2.1.1.-)	transcription / RNA processing / regulation of transcirption	1.23664	-0.063722	-0.108326
Entcl_0611	2,4-dienoyl-CoA reductase [NADPH] (EC 1.3.1.34)	molecular function	0.597354	1.65759	2.18542
Entcl_0612	Autoinducer 2 (AI-2) kinase LsrK (EC 2.7.1.-)	carbohydrate metabolic process	-2.00909	4.22517	1.4784
Entcl_0613	LsrR, transcriptional repressor of lsr operon	transcription / RNA processing / regulation of transcirption	-1.15741	3.07323	0.563454
Entcl_0614	Autoinducer 2 (AI-2) ABC transport system, fused AI2 transporter subunits and ATP-binding component	transporter activity	2.35182	5.04545	3.22289
Entcl_0618	Autoinducer 2 (AI-2) aldolase LsrF (EC 4.2.1.-)	carbohydrate metabolic process	-0.140168	1.95487	-0.0854984
Entcl_0619	Autoinducer 2 (AI-2) modifying protein LsrG	molecular function	-1.3753	1.52211	0.770087
Entcl_0620	Putative isomerase	hypothetical protein / unknown function	0.552592	2.80966	0.712168
Entcl_0621	Putative oxidoreductase	hypothetical protein / unknown function	-0.237447	2.60708	-0.397192
Entcl_0622	Putative oxidoreductase	hypothetical protein / unknown function	0.528174	2.24318	0.95599
Entcl_0623	Evolved beta-D-galactosidase, beta subunit	hypothetical protein / unknown function	1.01956	4.41506	2.40515
Entcl_0624	Evolved beta-D-galactosidase, alpha subunit	hypothetical protein / unknown function	0.199934	4.16931	1.2941
Entcl_0625	Evolved beta-D-galactosidase transcriptional repressor	transcription / RNA processing / regulation of transcirption	0.281191	1.96372	-0.282324
Entcl_0626	tRNA-binding protein YgjH	hypothetical protein / unknown function	-1.35515	3.08764	-0.0279293
Entcl_0627	Putative cytoplasmic protein	hypothetical protein / unknown function	-1.7713	3.17305	1.06702
Entcl_0628	Fimbriae-like adhesin SfmA	response to external stimulus	0.00280856	2.57531	0.882012
Entcl_0629	type 1 fimbriae major subunit FimA	response to external stimulus	2.35157	3.63021	1.01953
Entcl_0630	chaperone FimC	protein synthesis/transport/folding/repair	-1.03531	4.3313	1.11303
Entcl_0631	type 1 fimbriae anchoring protein FimD	response to external stimulus	-0.458305	4.19954	1.54734
Entcl_0632	Fimbriae-like adhesin SfmH	response to external stimulus	-0.618993	2.90759	-0.538425
Entcl_0633	type 1 fimbrae adaptor subunit FimF	response to external stimulus	-2.02074	3.18542	0.347813
Entcl_0634	type 1 fimbrae adaptor subunit FimF	response to external stimulus	0.935738	2.71472	0.209047
Entcl_0635	Hypothetical fimbrial chaperone ycbF precursor	hypothetical protein / unknown function	0	2.92893	1.75746
Entcl_0636	Putrescine aminotransferase (EC 2.6.1.82)	carbohydrate metabolic process	-0.717345	2.2694	-0.0938374
Entcl_0638	Transcriptional regulator, PadR family	transcription / RNA processing / regulation of transcirption	-0.438425	3.90308	0.322349
Entcl_0639	iron-chelator utilization protein	molecular function	0.568141	1.45346	-0.0867482
Entcl_0640	FIG00626134: hypothetical protein	hypothetical protein / unknown function	-0.786114	-6.03764	-0.490446
Entcl_0641	Cystathionine gamma-lyase (EC 4.4.1.1)	carbohydrate metabolic process	-1.6118	-6.77681	-3.0342
Entcl_0642	Cystathionine beta-synthase (EC 4.2.1.22)	carbohydrate metabolic process	-1.35027	-7.11964	-2.15054
Entcl_0643	Methionine ABC transporter ATP-binding protein	amino acid biosynthesis/transport	1.32569	-2.9363	-2.67168
Entcl_0644	Methionine ABC transporter permease protein	amino acid biosynthesis/transport	1.19641	-1.62104	-3.20724
Entcl_0645	Methionine ABC transporter substrate-binding protein	amino acid biosynthesis/transport	1.71676	-1.37756	-2.36117
Entcl_0646	Suppression of copper sensitivity: putative copper binding protein ScsA	hypothetical protein / unknown function	1.18705	-2.39979	-2.39023
Entcl_0647	Membrane protein, suppressor for copper-sensitivity ScsB	homeostatic process	0.263594	0.681599	-2.66236
Entcl_0648	Secreted protein, suppressor for copper-sensitivity ScsC	homeostatic process	0.475771	1.2844	-1.36366
Entcl_0650	hypothetical protein	hypothetical protein / unknown function	-0.953504	1.51314	-0.357169
Entcl_0651	outer membrane autotransporter barrel domain	transporter activity	-0.716276	2.76054	-0.528759
Entcl_0652	hypothetical protein	hypothetical protein / unknown function	0.144958	1.10972	0.202663
Entcl_0653	Chaperone protein DnaK	DNA metabolism	0.270421	1.23205	0.419012
Entcl_0654	Outer membrane protein/protective antigen OMA87	hypothetical protein / unknown function	0.895084	4.17326	0.360131
Entcl_0655	hypothetical protein	hypothetical protein / unknown function	2.35108	3.97613	0.292908
Entcl_0656	Ethidium bromide-methyl viologen resistance protein EmrE	response to stress	-2.44928	1.87525	0.0501586
Entcl_0657	Ethidium bromide-methyl viologen resistance protein EmrE	response to stress	-0.860763	3.56499	-0.629955
Entcl_0658	3-oxoacyl-[acyl-carrier protein] reductase (EC 1.1.1.100)	response to stress	-1.17393	1.3856	-0.253222
Entcl_0659	hypothetical protein	hypothetical protein / unknown function	1.01522	3.50591	-0.146757
Entcl_0662	COG3541: Predicted nucleotidyltransferase	molecular function	0.414751	0.603867	1.01676
Entcl_0663	Protein RtcB	transcription / RNA processing / regulation of transcirption	0.159666	1.13524	0.772667
Entcl_0664	Putative stomatin/prohibitin-family membrane protease subunit aq_911	hypothetical protein / unknown function	1.06217	1.71473	0.101471
Entcl_0665	Transcriptional regulatory protein RtcR	transcription / RNA processing / regulation of transcirption	-1.44983	0.31532	-1.17678
Entcl_0667	Mobile element protein	phage related gene	-0.0803026	-0.615753	-1.30859
Entcl_0670	hypothetical protein	hypothetical protein / unknown function	-0.262178	-1.46008	-0.435822
Entcl_0671	hypothetical protein	hypothetical protein / unknown function	-0.150398	1.31892	-1.38468
Entcl_0672	Prophage CP4-57 regulatory	phage related gene	2.83903	3.09557	-0.919891
Entcl_0673	Glycerophosphoryl diester phosphodiesterase (EC 3.1.4.46)	hypothetical protein / unknown function	-0.343327	4.09939	-0.501079
Entcl_0674	hypothetical protein	hypothetical protein / unknown function	-1.04169	1.19132	-0.854809
Entcl_0675	hypothetical protein	hypothetical protein / unknown function	1.40931	1.68671	-0.55947
Entcl_0676	hypothetical protein	hypothetical protein / unknown function	1.00269	1.29881	-0.500157
Entcl_0677	hypothetical protein	hypothetical protein / unknown function	1.07358	0.912982	-0.254136
Entcl_0678	Type I restriction-modification system, restriction subunit R (EC 3.1.21.3)	hypothetical protein / unknown function	1.1451	-0.0311924	-0.558153
Entcl_0679	Type I restriction-modification system, specificity subunit S (EC 3.1.21.3)	hypothetical protein / unknown function	0.891463	1.88039	0.254828
Entcl_0682	pathogenesis related protein	molecular function	-0.177429	3.07586	-0.602647
Entcl_0683	possible DNA helicase	DNA metabolism	-0.504199	1.34549	-0.601688
Entcl_0686	predicted DNA-binding transcriptional regulator	DNA metabolism	-2.02228	1.82324	-1.93802
Entcl_0687	hypothetical protein	hypothetical protein / unknown function	-0.293257	0.0451765	-2.86864
Entcl_0688	hypothetical protein	hypothetical protein / unknown function	0.389541	0.107382	-1.49376
Entcl_0689	Antirestriction protein klcA	hypothetical protein / unknown function	0	2.32999	-0.133278
Entcl_0692	YeeU protein (antitoxin to YeeV)	hypothetical protein / unknown function	2.35163	5.88187	0.429876
Entcl_0696	RNA polymerase sigma factor RpoD	transcription / RNA processing / regulation of transcirption	0.391122	1.00675	-0.919549
Entcl_0697	DNA primase (EC 2.7.7.-)	DNA metabolism	1.37455	0.415293	-1.95348
Entcl_0698	SSU ribosomal protein S21p	protein synthesis/transport/folding/repair	2.3515	-3.64233	-0.606422
Entcl_0699	YgjD/Kae1/Qri7 family, required for threonylcarbamoyladenosine (t(6)A) formation in tRNA	hypothetical protein / unknown function	1.2725	0.387484	1.41997
Entcl_0703	tRNA nucleotidyltransferase (EC 2.7.7.21) (EC 2.7.7.25)	transcription / RNA processing / regulation of transcirption	0.963797	1.5409	0.723661
Entcl_0704	Arylsulfatase (EC 3.1.6.1)	hypothetical protein / unknown function	2.27568	1.87086	-0.337046
Entcl_0707	ADP-heptose synthase (EC 2.7.-.-) / D-glycero-beta-D-manno-heptose 7-phosphate kinase	biosynthetic process	0.642214	-1.08859	0.700418
Entcl_0710	FIG00639456: hypothetical protein	hypothetical protein / unknown function	-1.13448	0.344932	0.42794
Entcl_0711	Hypothetical fimbrial chaperone yqiH	protein synthesis/transport/folding/repair	-0.297916	2.04855	-0.313605
Entcl_0712	Uncharacterized outer membrane usher protein yqiG precursor	hypothetical protein / unknown function	0.682061	2.12375	-0.437154
Entcl_0713	Uncharacterized fimbrial-like protein ygiL precursor	hypothetical protein / unknown function	0.623511	1.38285	-0.993692
Entcl_0714	Uncharacterized protein ygiD	cellular aromatic compound metabolic process	-1.46638	1.74874	0.678397
Entcl_0715	Similarity with glutathionylspermidine synthase (EC 6.3.1.8), group 1	hypothetical protein / unknown function	0.827691	-1.134	0.699939
Entcl_0716	FIG01201199: hypothetical protein	hypothetical protein / unknown function	0.444257	-2.12542	0.107713
Entcl_0717	Type I secretion outer membrane protein, TolC precursor	protein synthesis/transport/folding/repair	0.299	-1.3692	0.921992
Entcl_0718	ADP-ribose pyrophosphatase (EC 3.6.1.13)	biosynthetic process	0.115323	-1.02124	0.235102
Entcl_0719	Putative cytoplasmic protein	hypothetical protein / unknown function	0.0345723	-2.53597	-1.03297
Entcl_0723	TRAP-type C4-dicarboxylate transport system, periplasmic component	transporter activity	-0.32275	1.41951	-0.140571
Entcl_0724	TRAP-type transport system, small permease component, predicted N-acetylneuraminate transporter	transporter activity	-1.07216	2.01386	0.587092
Entcl_0726	hypothetical protein	hypothetical protein / unknown function	-0.427034	2.137	0.342044
Entcl_0727	FIG00896075: hypothetical protein	hypothetical protein / unknown function	-0.0989849	0.0793837	1.82807
Entcl_0728	Modulator of drug activity B	hypothetical protein / unknown function	-0.214407	0.810644	1.285
Entcl_0729	Sensory histidine kinase QseC	signal transduction	-0.179903	0.752101	1.20069
Entcl_0730	Two-component system response regulator QseB	signal transduction	-0.0355678	0.674542	1.24869
Entcl_0732	Uncharacterized protein ygiV	hypothetical protein / unknown function	-0.231439	1.25551	0.0835254
Entcl_0734	1-acyl-sn-glycerol-3-phosphate acyltransferase (EC 2.3.1.51)	biosynthetic process	0.795466	-1.28171	-0.469151
Entcl_0735	Putative cell division protein precursor	hypothetical protein / unknown function	0.5238	-0.921222	1.35415
Entcl_0736	Probable Fe-S oxidoreductase family 2	hypothetical protein / unknown function	1.51687	1.0373	1.10698
Entcl_0737	Uncharacterized protein yqhG precursor	hypothetical protein / unknown function	0.173349	0.121317	1.54779
Entcl_0738	Methylglyoxal reductase, acetol producing (EC 1.1.1.-) / 2,5-diketo-D-gluconate reductase A (EC 1.1.1.274)	molecular function	-1.56536	0.490748	0.882678
Entcl_0739	Hypothetical oxidoreductase YqhD (EC 1.1.-.-)	hypothetical protein / unknown function	0.163512	1.53241	1.50451
Entcl_0741	DedA family inner membrane protein YghB	hypothetical protein / unknown function	0.0137901	3.27774	1.19605
Entcl_0742	Cystathionine beta-lyase (EC 4.4.1.8)	amino acid biosynthesis/transport	1.22194	-0.505031	-1.39742
Entcl_0743	MotA/TolQ/ExbB proton channel family protein	hypothetical protein / unknown function	-0.28917	0.0415287	-2.61795
Entcl_0744	Biopolymer transport protein ExbD/TolR	transporter activity	-0.208094	-0.417575	-2.21907
Entcl_0745	putative cytoplasmic protein	hypothetical protein / unknown function	-0.110169	-1.68601	0.312171
Entcl_0746	FIG01045310: hypothetical protein	hypothetical protein / unknown function	0.0657408	-3.3592	-0.567975
Entcl_0747	Putative ATP-dependent RNA helicase-like protein	hypothetical protein / unknown function	-0.90413	-0.131489	-1.21248
Entcl_0748	Predicted oxidoreductases (related to aryl-alcohol dehydrogenases)	hypothetical protein / unknown function	-0.626673	1.68439	0.883852
Entcl_0749	Methyl-accepting chemotaxis protein I (serine chemoreceptor protein)	cell motility / chemotaxis	1.20441	4.7797	0.687034
Entcl_0750	FIG00638753: hypothetical protein	hypothetical protein / unknown function	1.32352	5.17192	0.667066
Entcl_0752	hypothetical protein	hypothetical protein / unknown function	-0.144009	1.06723	4.49184
Entcl_0753	Glutathione S-transferase (EC 2.5.1.18)	molecular function	0.53749	0.359044	1.10897
Entcl_0755	Aldehyde dehydrogenase (EC 1.2.1.3)	carbohydrate metabolic process	-0.853249	2.07663	2.27872
Entcl_0756	Glutathionylspermidine synthase (EC 6.3.1.8) / Glutathionylspermidine amidohydrolase (EC 3.5.1.78)	homeostatic process	-0.292289	-1.71485	1.05959
Entcl_0757	LysR-family transcriptional regulator YbeF	transcription / RNA processing / regulation of transcirption	-0.485631	1.01463	-0.32733
Entcl_0758	Putative transcriptional regulator LYSR-type	hypothetical protein / unknown function	-1.90388	1.202	0.144905
Entcl_0759	hypothetical protein	hypothetical protein / unknown function	-0.214679	1.63315	1.16404
Entcl_0760	Membrane fusion component of tripartite multidrug resistance system	protein synthesis/transport/folding/repair	-0.802246	2.10358	0.0736963
Entcl_0761	GTPase (EC 3.6.1.-)	hypothetical protein / unknown function	1.01039	1.83921	-0.903388
Entcl_0762	Transcriptional regulator, AraC family	transcription / RNA processing / regulation of transcirption	0.744158	1.5921	-0.647886
Entcl_0763	MISCELLANEOUS; Hypothetical/Partial homology	hypothetical protein / unknown function	-0.0648849	4.15301	0.954743
Entcl_0764	Sucrose permease, major facilitator superfamily	transporter activity	-0.527579	2.56165	0.754236
Entcl_0765	Unsaturated glucuronyl hydrolase (EC 3.2.1.-)	molecular function	-1.4824	3.73635	1.73589
Entcl_0767	Putative cytoplasmic protein	hypothetical protein / unknown function	-0.141338	2.46761	-0.324045
Entcl_0769	D-alanine carrier protein DltC	molecular function	0.388185	-3.36511	-1.09638
Entcl_0770	D-alanine--poly(phosphoribitol) ligase subunit 1 (EC 6.1.1.13)	molecular function	-0.351217	-1.11492	0.81978
Entcl_0772	hypothetical protein	hypothetical protein / unknown function	-0.521429	1.71016	-0.642716
Entcl_0774	Putative Heme-regulated two-component response regulator	hypothetical protein / unknown function	-0.821982	1.45396	-0.314718
Entcl_0775	Heme-regulated cyclic AMP phosphodiesterase (EC 3.1.4.-)	signal transduction	-1.31665	1.06372	0.0860999
Entcl_0778	hypothetical protein	hypothetical protein / unknown function	-0.901538	2.1273	-0.765433
Entcl_0780	Ornithine decarboxylase (EC 4.1.1.17)	amino acid biosynthesis/transport	1.58804	1.44696	0.644506
Entcl_0782	Sensor kinase CitA, DpiB (EC 2.7.3.-)	signal transduction	0.242975	1.18731	-0.0758129
Entcl_0783	Malate Na(+) symporter	transporter activity	-0.841214	2.73423	0.477839
Entcl_0784	Fumarylacetoacetate hydrolase family protein	hypothetical protein / unknown function	-0.83329	1.78666	0.592033
Entcl_0785	[Citrate [pro-3S]-lyase] ligase (EC 6.2.1.22)	biosynthetic process	1.6105	1.01585	0.460034
Entcl_0786	Citrate lyase beta chain (EC 4.1.3.6)	ATP synthesis coupled electron transport / catabolic process	-1.11742	2.22533	0.570413
Entcl_0791	Nucleoside permease NupG	transporter activity	1.75359	0.974193	0.275901
Entcl_0792	Membrane-bound lytic murein transglycosylase C precursor (EC 3.2.1.-)	molecular function	1.45637	-1.27523	0.134403
Entcl_0793	FIG001341: Probable Fe(2+)-trafficking protein YggX	hypothetical protein / unknown function	0.492516	-3.19514	-1.1576
Entcl_0794	A/G-specific adenine glycosylase (EC 3.2.2.-)	DNA metabolism	1.21632	-1.52446	0.599816
Entcl_0797	FIG004016: Uncharacterized protein YggN	hypothetical protein / unknown function	1.40157	0.229285	0.131247
Entcl_0798	FIG00638073: hypothetical protein	hypothetical protein / unknown function	-0.737369	1.6416	-0.495769
Entcl_0799	L-asparaginase (EC 3.5.1.1)	amino acid biosynthesis/transport	-0.431191	3.608	-0.394845
Entcl_0804	Hypothetical protein YggS, proline synthase co-transcribed bacterial homolog PROSC	hypothetical protein / unknown function	0.190621	-1.89261	0.132334
Entcl_0805	Twitching motility protein PilT	transporter activity	0.936261	2.61793	-0.762551
Entcl_0806	Transcriptional regulator CsgD for 2nd curli operon	transcription / RNA processing / regulation of transcirption	0.272976	2.16134	-0.992614
Entcl_0807	Putative Holliday junction resolvase (EC 3.1.-.-)	hypothetical protein / unknown function	0.122138	-2.92411	0.138715
Entcl_0808	UPF0301 protein YqgE	hypothetical protein / unknown function	0.173932	-3.64381	-0.316188
Entcl_0809	Glutathione synthetase (EC 6.3.2.3)	response to stress	-0.435041	-1.14478	0.431001
Entcl_0810	Ribosomal RNA small subunit methyltransferase E (EC 2.1.1.-)	protein synthesis/transport/folding/repair	-0.114707	-1.49479	0.206247
Entcl_0811	Endonuclease I precursor (EC 3.1.21.1) @ Extracellular deoxyribonuclease Dns (EC 3.1.21.-)	DNA metabolism	1.85391	0.0597143	2.91274
Entcl_0812	Protein sprT	hypothetical protein / unknown function	0.522898	-2.17096	0.561984
Entcl_0813	Arabinose-proton symporter	transporter activity	1.65611	3.73391	-0.650223
Entcl_0814	S-adenosylmethionine synthetase (EC 2.5.1.6)	biosynthetic process	0.324622	-1.45412	-0.606118
Entcl_0816	hypothetical protein	hypothetical protein / unknown function	-0.14875	-2.44409	-1.16529
Entcl_0817	Biosynthetic arginine decarboxylase (EC 4.1.1.19)	biosynthetic process	-0.399275	-1.94623	-0.118538
Entcl_0818	Agmatinase (EC 3.5.3.11)	biosynthetic process	0.828395	-1.23474	-0.893884
Entcl_0819	Putative metalloprotease yggG (EC 3.4.24.-)	hypothetical protein / unknown function	-1.30534	-0.567557	-0.292299
Entcl_0820	Transketolase (EC 2.2.1.1)	carbohydrate metabolic process	1.25081	-2.58576	0.109991
Entcl_0821	PTS system, mannitol-specific IIA component (EC 2.7.1.69)	transporter activity	0.991637	1.71893	0.259079
Entcl_0823	Putative oxidoreductase linked to yggC	hypothetical protein / unknown function	0.370182	1.28442	1.30804
Entcl_0825	Putative transcriptional regulator	hypothetical protein / unknown function	-0.167396	-2.35342	0.200612
Entcl_0829	Fructose-bisphosphate aldolase class II (EC 4.1.2.13)	carbohydrate metabolic process	0.444822	-1.10197	0.493318
Entcl_0830	Protein involved in stability of MscS mechanosensitive channel	transporter activity	1.2581	-1.11755	0.0899264
Entcl_0831	Arginine exporter protein ArgO	amino acid biosynthesis/transport	1.21584	0.182101	0.535012
Entcl_0832	Protein of unknown function DUF541	hypothetical protein / unknown function	0.585071	-2.06876	0.870418
Entcl_0833	LysR family transcriptional regulator YnfL	transcription / RNA processing / regulation of transcirption	1.30475	-0.916872	0.582104
Entcl_0834	Propionyl-CoA:succinyl-CoA transferase	ATP synthesis coupled electron transport / catabolic process	-0.878657	0.917119	1.37685
Entcl_0835	Methylmalonyl-CoA decarboxylase (EC 4.1.1.41)	molecular function	-0.665668	3.77612	1.42682
Entcl_0836	putative periplasmic protein kinase ArgK and related GTPases of G3E family	hypothetical protein / unknown function	0.386755	5.27684	1.18014
Entcl_0837	Methylmalonyl-CoA mutase (EC 5.4.99.2)	biosynthetic process	-0.630937	3.86258	2.12737
Entcl_0838	Chromosome initiation inhibitor	transcription / RNA processing / regulation of transcirption	0.0338635	0.0358521	1.18889
Entcl_0840	D-3-phosphoglycerate dehydrogenase (EC 1.1.1.95)	biosynthetic process	0.638476	-2.73207	-0.0427632
Entcl_0841	5-formyltetrahydrofolate cyclo-ligase (EC 6.3.3.2)	biosynthetic process	-0.162167	3.0436	-0.89387
Entcl_0842	Z-ring-associated protein ZapA	cellular component	-0.102673	-2.60621	0.092491
Entcl_0844	Xaa-Pro aminopeptidase (EC 3.4.11.9)	protein synthesis/transport/folding/repair	-0.227665	-0.363697	1.26125
Entcl_0847	Aminomethyltransferase (glycine cleavage system T protein) (EC 2.1.2.10)	amino acid biosynthesis/transport	0.0712344	1.11959	0.266309
Entcl_0848	Glycine cleavage system H protein	amino acid biosynthesis/transport	0.200718	1.52097	0.865897
Entcl_0851	6-phospho-beta-glucosidase (EC 3.2.1.86)	carbohydrate metabolic process	-1.23404	0.87962	0.0695006
Entcl_0852	Phosphosugar-binding transcriptional regulator, RpiR family	transcription / RNA processing / regulation of transcirption	-0.229412	1.29704	-0.542946
Entcl_0857	FIG00622612: hypothetical protein	hypothetical protein / unknown function	-0.417951	1.64996	-0.0646774
Entcl_0858	Flavodoxin 2	ATP synthesis coupled electron transport / catabolic process	0.0673578	-2.70113	0.0279815
Entcl_0860	Thiol:disulfide interchange protein DsbC	homeostatic process	0.21987	1.11322	0.228319
Entcl_0861	Single-stranded-DNA-specific exonuclease RecJ (EC 3.1.-.-)	DNA metabolism	0.325049	1.47547	0.763755
Entcl_0863	Lysyl-tRNA synthetase (class II) (EC 6.1.1.6)	transcription / RNA processing / regulation of transcirption	0.478242	-1.32099	-0.048244
Entcl_0864	Uncharacterized lipoprotein YgeR precursor	hypothetical protein / unknown function	0.406851	-3.53371	-0.277205
Entcl_0866	hypothetical protein	hypothetical protein / unknown function	-0.23249	6.32558	0.288578
Entcl_0867	membrane protein, putative	hypothetical protein / unknown function	-0.869331	5.72342	0.54788
Entcl_0868	N-acetyl-L,L-diaminopimelate deacetylase (EC 3.5.1.47)	amino acid biosynthesis/transport	-0.44083	3.9593	1.17729
Entcl_0869	Threonine catabolic operon transcriptional activator TdcA	transcription / RNA processing / regulation of transcirption	-1.20992	0.291473	-0.104666
Entcl_0870	hypothetical protein	hypothetical protein / unknown function	-1.19551	-0.611881	-1.07329
Entcl_0871	MoaE protein	biosynthetic process	-1.39026	3.89602	0.774405
Entcl_0872	MoaF protein precursor	biosynthetic process	-0.516791	2.17179	0.905481
Entcl_0874	Carbon starvation induced protein CsiD	response to stress	0.196228	3.57443	1.401
Entcl_0875	L-2-hydroxyglutarate oxidase (EC 1.1.3.15)	response to stress	-1.8675	0.828169	1.44088
Entcl_0876	Succinate-semialdehyde dehydrogenase [NADP+] (EC 1.2.1.16)	carbohydrate metabolic process	-1.96197	0.231026	0.408094
Entcl_0877	gamma-aminobutyrate (GABA) permease	amino acid biosynthesis/transport	-1.00596	1.165	0.113569
Entcl_0878	CsiR, transcriptional repressor of CsiD	transcription / RNA processing / regulation of transcirption	0.267212	-1.54888	-0.664275
Entcl_0880	Alkyl hydroperoxide reductase subunit C-like protein	carbohydrate metabolic process	-1.90931	-0.338512	0.717061
Entcl_0881	Aldo-keto reductase	molecular function	-0.555566	0.0103436	1.04198
Entcl_0882	Serine transporter	transporter activity	1.82934	0.866625	-0.757147
Entcl_0884	4-deoxy-L-threo-5-hexosulose-uronate ketol-isomerase (EC 5.3.1.17)	protein synthesis/transport/folding/repair	-0.716765	1.85513	0.762288
Entcl_0885	5-keto-D-gluconate 5-reductase (EC 1.1.1.69)	carbohydrate metabolic process	-0.0284921	2.0554	1.27774
Entcl_0887	Transcriptional activator protein LysR	transcription / RNA processing / regulation of transcirption	-0.264194	1.42249	0.20704
Entcl_0888	Diaminopimelate decarboxylase (EC 4.1.1.20)	amino acid biosynthesis/transport	3.08574	-0.200695	1.11708
Entcl_0889	Galactose operon repressor, GalR-LacI family of transcriptional regulators	transcription / RNA processing / regulation of transcirption	-0.447902	1.11291	1.47799
Entcl_0891	Galactose operon repressor, GalR-LacI family of transcriptional regulators	transcription / RNA processing / regulation of transcirption	-0.460772	-0.558756	1.02761
Entcl_0892	2-acylglycerophosphoethanolamine acyltransferase (EC 2.3.1.40) / Acyl-[acyl-carrier-protein] synthetase (EC 6.2.1.20)	molecular function	0.35362	-2.58992	-2.05753
Entcl_0893	Lysophospholipid transporter LplT	transporter activity	-0.194601	-2.69204	-0.0637394
Entcl_0896	FIG003462: membrane protein	hypothetical protein / unknown function	1.49162	1.0203	0.996349
Entcl_0897	DNA mismatch repair endonuclease MutH	DNA metabolism	0.562046	2.15775	0.719468
Entcl_0898	hypothetical protein	hypothetical protein / unknown function	1.25803	3.51601	-1.46273
Entcl_0899	hypothetical protein	hypothetical protein / unknown function	0.00823592	-2.16739	-1.20916
Entcl_0900	Adenosine (5')-pentaphospho-(5'')-adenosine pyrophosphohydrolase (EC 3.6.1.-)	transcription / RNA processing / regulation of transcirption	0.0663647	-1.87919	-0.0630501
Entcl_0902	Prolipoprotein diacylglyceryl transferase (EC 2.4.99.-)	biosynthetic process	1.1489	1.67605	0.270301
Entcl_0903	Thymidylate synthase (EC 2.1.1.45)	biosynthetic process	1.08895	0.883162	0.759541
Entcl_0904	Prepilin peptidase dependent protein A precursor	hypothetical protein / unknown function	0.573825	4.51122	0.376826
Entcl_0905	FIG004819: Prepilin peptidase dependent protein B precursor	hypothetical protein / unknown function	-1.49778	4.95876	1.79536
Entcl_0908	Exodeoxyribonuclease V gamma chain (EC 3.1.11.5)	DNA metabolism	-0.0978631	-1.56849	0.0870549
Entcl_0909	Protease III precursor (EC 3.4.24.55)	protein synthesis/transport/folding/repair	0.33832	-2.49796	-0.513191
Entcl_0911	Exodeoxyribonuclease V alpha chain (EC 3.1.11.5)	DNA metabolism	0.426446	-1.05535	0.982327
Entcl_0912	N-acetylglutamate synthase (EC 2.3.1.1)	amino acid biosynthesis/transport	1.37313	-2.00247	1.08448
Entcl_0913	N-acetylmuramoyl-L-alanine amidase (EC 3.5.1.28)	biosynthetic process	0.761787	-1.02151	0.83333
Entcl_0914	Membrane-bound lytic murein transglycosylase A precursor (EC 3.2.1.-)	biosynthetic process	1.06157	0.406693	0.0638375
Entcl_0916	Cysteine desulfurase CsdA-CsdE, sulfur acceptor protein CsdE	amino acid biosynthesis/transport	-1.09289	3.39566	1.4592
Entcl_0917	Cysteine desulfurase CsdA-CsdE (EC 2.8.1.7), main protein CsdA	amino acid biosynthesis/transport	-0.654736	1.03785	0.683804
Entcl_0918	Glycine cleavage system transcriptional activator GcvA	transcription / RNA processing / regulation of transcirption	0.746936	1.35112	0.170875
Entcl_0919	COG2363	hypothetical protein / unknown function	0.145173	1.90737	0.394928
Entcl_0920	LSU rRNA 2'-O-methyl-C2498 methyltransferase RlmM	transcription / RNA processing / regulation of transcirption	0.309565	1.75069	0.523597
Entcl_0921	DNA polymerase I (EC 2.7.7.7)	DNA metabolism	0.113564	-2.45141	-0.999773
Entcl_0922	L-serine dehydratase (EC 4.3.1.17)	amino acid biosynthesis/transport	0.480862	1.24503	0.602469
Entcl_0923	Serine transporter	transporter activity	1.06005	3.2775	0.468604
Entcl_0925	NADPH dependent preQ0 reductase (EC 1.7.1.13)	biosynthetic process	-0.434225	1.49586	-0.613439
Entcl_0926	Syd protein	hypothetical protein / unknown function	1.40193	-0.835178	-0.305704
Entcl_0927	Hypothetical protein YqcC (clustered with tRNA pseudouridine synthase C)	hypothetical protein / unknown function	1.84148	-3.14172	1.76146
Entcl_0928	tRNA pseudouridine synthase C (EC 4.2.1.70)	transcription / RNA processing / regulation of transcirption	0.748122	-3.43842	-0.67396
Entcl_0929	Hypothetical flavoprotein YqcA (clustered with tRNA pseudouridine synthase C)	hypothetical protein / unknown function	0.167489	-1.00696	-0.561041
Entcl_0931	23S rRNA (Uracil-5-) -methyltransferase RumA (EC 2.1.1.-)	transcription / RNA processing / regulation of transcirption	-0.099101	-1.81206	-0.612582
Entcl_0932	GTP pyrophosphokinase (EC 2.7.6.5), (p)ppGpp synthetase I	response to stress	-0.559649	-1.5829	-0.318464
Entcl_0934	CTP synthase (EC 6.3.4.2)	biosynthetic process	0.405788	-2.1749	-0.251681
Entcl_0935	Enolase (EC 4.2.1.11)	carbohydrate metabolic process	1.10928	-0.790192	0.725389
Entcl_0936	Nucleoside-diphosphate-sugar epimerases	hypothetical protein / unknown function	0.434125	2.17172	0.51074
Entcl_0938	PTS system, maltose and glucose-specific IIC component (EC 2.7.1.69) / PTS system, maltose and glucose-specific IIB component (EC 2.7.1.69)	transporter activity	1.36668	1.11618	0.750726
Entcl_0941	Queuosine biosynthesis QueD, PTPS-I	biosynthetic process	1.58	-2.12281	-0.240712
Entcl_0942	Sulfite reductase [NADPH] flavoprotein alpha-component (EC 1.8.1.2)	ATP synthesis coupled electron transport / catabolic process	-0.0669171	-4.473	-0.289125
Entcl_0943	Sulfite reductase [NADPH] hemoprotein beta-component (EC 1.8.1.2)	ATP synthesis coupled electron transport / catabolic process	-0.26458	-5.01918	-1.74638
Entcl_0944	Phosphoadenylyl-sulfate reductase [thioredoxin] (EC 1.8.4.8)	ATP synthesis coupled electron transport / catabolic process	-0.0957961	-4.57046	-0.863173
Entcl_0945	HokE protein	cellular component	-0.226014	-5.72648	-1.17679
Entcl_0946	Alkaline phosphatase isozyme conversion protein precursor (EC 3.4.11.-)	protein synthesis/transport/folding/repair	0.0984141	-1.86279	0.920265
Entcl_0947	Siroheme synthase / Precorrin-2 oxidase (EC 1.3.1.76) / Sirohydrochlorin ferrochelatase (EC 4.99.1.4) / Uroporphyrinogen-III methyltransferase (EC 2.1.1.107)	biosynthetic process	-1.03779	-5.26476	-2.62771
Entcl_0948	Sulfate adenylyltransferase subunit 2 (EC 2.7.7.4)	ATP synthesis coupled electron transport / catabolic process	-1.0296	-5.43467	-2.49388
Entcl_0949	Sulfate adenylyltransferase subunit 1 (EC 2.7.7.4)	ATP synthesis coupled electron transport / catabolic process	-1.14832	-5.91647	-2.32273
Entcl_0950	Adenylylsulfate kinase (EC 2.7.1.25)	ATP synthesis coupled electron transport / catabolic process	-0.979	-5.92818	-2.30483
Entcl_0951	Putative cytochrome oxidase subunit	hypothetical protein / unknown function	-0.827347	-1.75465	-0.185996
Entcl_0952	Cell division protein FtsB	biosynthetic process	0.41141	-2.98017	-0.353014
Entcl_0958	Lipoprotein NlpD	protein synthesis/transport/folding/repair	-0.254398	-2.27122	0.347938
Entcl_0959	RNA polymerase sigma factor RpoS	transcription / RNA processing / regulation of transcirption	-0.0832648	-1.16787	1.1263
Entcl_0960	FIG01223098: hypothetical protein	hypothetical protein / unknown function	-0.0462996	-1.30405	-0.654107
Entcl_0961	DNA mismatch repair protein MutS	DNA metabolism	0.627541	-1.51267	0.518554
Entcl_0965	Putative arylsulfatase regulatory protein	hypothetical protein / unknown function	-1.77532	-1.58388	0.249529
Entcl_0966	Arylsulfatase (EC 3.1.6.1)	hypothetical protein / unknown function	-1.11839	0.472612	0.726049
Entcl_0967	O-antigen acetylase	molecular function	0.748968	-1.48428	0.646968
Entcl_0968	Cell morphology protein	biosynthetic process	1.13458	-2.00494	-0.807463
Entcl_0970	Cyanate hydratase (EC 4.2.1.104)	nitrogen/phosphorus metabolic process	0.0835701	-1.58601	-1.27178
Entcl_0971	Carbonic anhydrase (EC 4.2.1.1)	carbohydrate metabolic process	-0.0936536	-0.395143	-1.31259
Entcl_0972	Cyn operon transcriptional activator	transcription / RNA processing / regulation of transcirption	0.0498815	1.64491	0.963227
Entcl_0973	FIG00732763: hypothetical protein	hypothetical protein / unknown function	2.35238	3.95806	-1.8495
Entcl_0975	Molybdate-binding domain of ModE	transporter activity	-0.0061187	-2.31878	-1.7428
Entcl_0976	Formate hydrogenlyase transcriptional activator	transcription / RNA processing / regulation of transcirption	-0.423038	-3.44128	-2.03984
Entcl_0977	[NiFe] hydrogenase metallocenter assembly protein HypE	protein synthesis/transport/folding/repair	-1.00471	-3.00399	-1.9589
Entcl_0978	[NiFe] hydrogenase metallocenter assembly protein HypD	protein synthesis/transport/folding/repair	-0.958419	-4.86298	-0.77514
Entcl_0979	[NiFe] hydrogenase metallocenter assembly protein HypC	protein synthesis/transport/folding/repair	-0.840475	-4.67011	-0.644126
Entcl_0980	[NiFe] hydrogenase nickel incorporation-associated protein HypB	protein synthesis/transport/folding/repair	-1.16078	-4.98949	-0.847514
Entcl_0981	[NiFe] hydrogenase nickel incorporation protein HypA	protein synthesis/transport/folding/repair	-0.952151	-7.13777	-2.26153
Entcl_0982	Formate hydrogenlyase regulatory protein HycA	ATP synthesis coupled electron transport / catabolic process	-1.53079	-6.71946	-3.53307
Entcl_0983	Formate hydrogenlyase subunit 2	ATP synthesis coupled electron transport / catabolic process	-1.63107	-6.40697	-2.85487
Entcl_0984	Formate hydrogenlyase subunit 3	ATP synthesis coupled electron transport / catabolic process	-1.08607	-6.06853	-2.93537
Entcl_0985	Formate hydrogenlyase subunit 4	ATP synthesis coupled electron transport / catabolic process	-0.783833	-5.96331	-3.89035
Entcl_0986	Formate hydrogenlyase subunit 5	ATP synthesis coupled electron transport / catabolic process	-0.635928	-5.40598	-4.45312
Entcl_0987	Formate hydrogenlyase complex 3 iron-sulfur protein; Formate hydrogenlyase subunit 6; Ni,Fe-hydrogenase III medium subunit	ATP synthesis coupled electron transport / catabolic process	-0.417751	-5.40097	-3.10676
Entcl_0988	Formate hydrogenlyase subunit 7	ATP synthesis coupled electron transport / catabolic process	-0.441017	-4.89038	-4.19525
Entcl_0989	Hydrogenase-4 component J (EC 1.-.-.-)	ATP synthesis coupled electron transport / catabolic process	-0.414559	-3.75111	-4.31935
Entcl_0990	Coenzyme F420 hydrogenase maturation protease (EC 3.4.24.-)	protein synthesis/transport/folding/repair	-0.257659	-4.48247	-4.35576
Entcl_0991	6-phospho-beta-glucosidase ascB (EC 3.2.1.86)	carbohydrate metabolic process	-0.915211	1.49666	-0.362095
Entcl_0992	PTS system, arbutin-, cellobiose-, and salicin-specific IIBC component (EC 2.7.1.69)	transporter activity	-0.653442	2.29129	0.463989
Entcl_0993	AscBF operon repressor	transcription / RNA processing / regulation of transcirption	0.654465	-0.00666765	-1.78075
Entcl_0994	Fe-S-cluster-containing hydrogenase components 2	ATP synthesis coupled electron transport / catabolic process	-1.16043	-5.85287	-2.24682
Entcl_0995	[NiFe] hydrogenase metallocenter assembly protein HypF	protein synthesis/transport/folding/repair	-0.666068	-4.99846	-2.21492
Entcl_0996	HoxN/HupN/NixA family nickel/cobalt transporter	transporter activity	-0.321009	-3.62628	-3.08229
Entcl_0997	Periplasmic thiol:disulfide interchange protein DsbA	homeostatic process	-0.216949	-4.06238	-2.88856
Entcl_0998	hypothetical protein	hypothetical protein / unknown function	0.254015	0.840978	-3.02681
Entcl_0999	Glucose-1-phosphate thymidylyltransferase (EC 2.7.7.24)	carbohydrate metabolic process	-0.246253	0.0729322	-2.04362
Entcl_1000	putative transferase	hypothetical protein / unknown function	0.106145	-0.634593	-1.17062
Entcl_1001	Putative uncharacterized protein YaiO	hypothetical protein / unknown function	-0.306126	0.574898	-1.16619
Entcl_1002	transcriptional regulator, AraC family	transcription / RNA processing / regulation of transcirption	-0.0067433	1.49433	-0.712155
Entcl_1004	Toxin co-regulated pilin A	cell motility / chemotaxis	-0.201376	-1.40115	-0.51296
Entcl_1005	Toxin co-regulated pilus biosynthesis protein B	cell motility / chemotaxis	-0.535202	1.30657	-1.10749
Entcl_1006	Toxin co-regulated pilus biosynthesis protein Q	cell motility / chemotaxis	0.10702	3.63436	-0.599832
Entcl_1007	Toxin co-regulated pilus biosynthesis protein C, outer membrane protein	cell motility / chemotaxis	0.365831	1.44998	-0.362942
Entcl_1008	hypothetical protein	hypothetical protein / unknown function	-0.219591	1.38108	-0.0611212
Entcl_1011	Toxin co-regulated pilus biosynthesis protein T, putative ATP-binding translocase of TcpA	hypothetical protein / unknown function	-0.156605	-0.657373	-1.78896
Entcl_1012	Toxin co-regulated pilus biosynthesis protein E, anchors TcpT to membrane	cell motility / chemotaxis	0.0366033	0.527052	-1.05733
Entcl_1013	hypothetical protein	hypothetical protein / unknown function	0.251676	1.65158	-1.02169
Entcl_1014	Leader peptidase (Prepilin peptidase) (EC 3.4.23.43) / N-methyltransferase (EC 2.1.1.-)	protein synthesis/transport/folding/repair	-0.954899	1.54013	-0.191202
Entcl_1015	hypothetical protein	hypothetical protein / unknown function	-1.42459	1.99852	-1.06794
Entcl_1016	Nitric oxide reductase FlRd-NAD(+) reductase (EC 1.18.1.-)	nitrogen/phosphorus metabolic process	0.106667	2.03892	0.627643
Entcl_1017	Anaerobic nitric oxide reductase flavorubredoxin	nitrogen/phosphorus metabolic process	0.269605	1.43967	-0.461539
Entcl_1018	Functional role page for Anaerobic nitric oxide reductase transcription regulator NorR	transcription / RNA processing / regulation of transcirption	-0.118452	1.19014	0.990957
Entcl_1021	Glucitol operon activator protein	hypothetical protein / unknown function	3.7352	2.64499	0.32699
Entcl_1023	PTS system, glucitol/sorbitol-specific IIA component (EC 2.7.1.69)	transporter activity	1.60853	2.0913	0.361032
Entcl_1024	PTS system, glucitol/sorbitol-specific IIB component and second of two IIC components (EC 2.7.1.69)	transporter activity	0.942384	2.69758	0.566459
Entcl_1025	PTS system, glucitol/sorbitol-specific IIC component (EC 2.7.1.69)	transporter activity	-0.652121	4.77256	-1.14047
Entcl_1026	Membrane-bound lytic murein transglycosylase B precursor (EC 3.2.1.-)	hypothetical protein / unknown function	0.799127	-1.97615	-0.188884
Entcl_1027	Protein Implicated in DNA repair function with RecA and MutS	DNA metabolism	1.51064	-1.33594	0.817636
Entcl_1029	Regulatory protein RecX	DNA metabolism	0.665201	1.17381	-0.31113
Entcl_1030	Alanyl-tRNA synthetase (EC 6.1.1.7)	amino acid biosynthesis/transport	1.40081	-1.49446	-0.15274
Entcl_1034	Putative membrane protein	hypothetical protein / unknown function	1.06638	1.08947	1.13731
Entcl_1035	Glutamate--cysteine ligase (EC 6.3.2.2)	biosynthetic process	-0.168072	-1.67013	-0.396256
Entcl_1036	S-ribosylhomocysteine lyase (EC 4.4.1.21) / Autoinducer-2 production protein LuxS	response to external stimulus	-1.23964	-2.45438	-0.693581
Entcl_1037	Inner membrane component of tripartite multidrug resistance system	transporter activity	0.754784	-0.328091	1.24071
Entcl_1038	Multidrug resistance protein A	transporter activity	1.05131	-0.883767	0.456076
Entcl_1039	Transcription repressor	transcription / RNA processing / regulation of transcirption	0.107912	-1.31518	-0.549978
Entcl_1041	L-proline glycine betaine binding ABC transporter protein ProX (TC 3.A.1.12.1)	transporter activity	0.339821	-1.77211	-0.267224
Entcl_1042	L-proline glycine betaine ABC transport system permease protein ProW (TC 3.A.1.12.1)	transporter activity	0.00977468	-2.53483	1.27198
Entcl_1043	L-proline glycine betaine ABC transport system permease protein ProV (TC 3.A.1.12.1)	transporter activity	-0.183353	-4.26429	-0.809622
Entcl_1044	Ribonucleotide reductase of class Ib (aerobic), beta subunit (EC 1.17.4.1)	DNA metabolism	1.26775	1.2427	1.57536
Entcl_1045	Ribonucleotide reductase of class Ib (aerobic), alpha subunit (EC 1.17.4.1)	DNA metabolism	0.3571	3.63517	1.87632
Entcl_1046	Ribonucleotide reduction protein NrdI	DNA metabolism	-0.381069	5.94169	3.58983
Entcl_1047	Glutaredoxin-like protein NrdH, required for reduction of Ribonucleotide reductase class Ib	response to stress	0.650513	3.78706	4.26445
Entcl_1048	4-carboxymuconolactone decarboxylase domain/alkylhydroperoxidase AhpD family core domain protein	response to stress	-0.46045	3.73061	0.696645
Entcl_1049	Transcriptional regulator, GntR family domain / Aspartate aminotransferase (EC 2.6.1.1)	transcription / RNA processing / regulation of transcirption	-0.507564	1.89974	0.766517
Entcl_1051	Putative inner membrane protein	hypothetical protein / unknown function	-1.26789	-0.439109	-0.460317
Entcl_1052	DNA-binding protein stpA	DNA metabolism	-0.370895	-2.68172	-0.361003
Entcl_1054	Threonine efflux protein	transporter activity	-0.434999	4.85199	1.0307
Entcl_1055	Putative secreted protein	hypothetical protein / unknown function	-0.290932	5.29754	0.278244
Entcl_1056	hypothetical protein YjdJ	hypothetical protein / unknown function	-1.54791	0.0909318	0.922701
Entcl_1057	FIG00638676: hypothetical protein	hypothetical protein / unknown function	-1.69139	1.21613	0.253011
Entcl_1058	Mg(2+) transport ATPase protein C	transporter activity	-0.114237	5.5014	2.26104
Entcl_1059	Mg(2+) transport ATPase, P-type (EC 3.6.3.2)	transporter activity	-0.141048	5.42129	2.23688
Entcl_1060	Positive transcription regulator EvgA	transcription / RNA processing / regulation of transcirption	-1.08086	1.22951	-0.892229
Entcl_1061	Hybrid sensory histidine kinase in two-component regulatory system with EvgA	signal transduction	-0.843517	2.83396	-0.842199
Entcl_1062	regulatory protein LuxR	transcription / RNA processing / regulation of transcirption	1.43901	4.40347	-0.237754
Entcl_1063	Fimbrial protein domain-containing protein	hypothetical protein / unknown function	1.3621	3.74894	0.80121
Entcl_1064	putative fimbrial chaperone protein	protein synthesis/transport/folding/repair	0.866684	3.59089	1.65325
Entcl_1065	outer membrane usher protein	transporter activity	1.08464	2.87749	0.679283
Entcl_1066	type-1 fimbrial protein, A subunit	response to external stimulus	0.827727	1.32814	-0.590619
Entcl_1067	diguanylate phosphodiesterase	hypothetical protein / unknown function	1.33931	1.82641	-0.764749
Entcl_1074	helix-turn-helix domain-containing protein	molecular function	-0.585203	-1.8823	-0.748209
Entcl_1075	helix-turn-helix domain-containing protein	molecular function	0.316545	-2.76603	-1.30557
Entcl_1076	Thymidylate synthase (EC 2.1.1.45)	biosynthetic process	0.414327	0.37237	-1.22583
Entcl_1077	hypothetical protein	hypothetical protein / unknown function	1.02565	0.0248098	-0.333239
Entcl_1079	killer suppression protein HigA, putative	hypothetical protein / unknown function	-0.138905	-1.3887	-1.40457
Entcl_1080	Uncharacterized protein ImpC	hypothetical protein / unknown function	0.649257	-0.265458	-1.17316
Entcl_1085	Mobile element protein	phage related gene	-1.29581	1.94668	0.644331
Entcl_1086	Mobile element protein	phage related gene	-0.796086	2.11925	0.23223
Entcl_1088	hypothetical protein	hypothetical protein / unknown function	0.269311	1.88466	-1.01273
Entcl_1089	hypothetical protein	hypothetical protein / unknown function	0.0198229	0.859834	-1.24052
Entcl_1090	hypothetical protein	hypothetical protein / unknown function	-0.259523	2.85354	-1.19886
Entcl_1091	hypothetical protein	hypothetical protein / unknown function	-0.405503	1.88848	-0.708493
Entcl_1092	hypothetical protein	hypothetical protein / unknown function	0.264325	-0.735074	-1.03649
Entcl_1095	hypothetical protein	hypothetical protein / unknown function	1.73433	-0.862977	-0.888799
Entcl_1097	hypothetical protein	hypothetical protein / unknown function	-0.445554	2.92953	-1.1415
Entcl_1098	Hyphotheical protein	hypothetical protein / unknown function	0.0178333	2.90805	-1.30247
Entcl_1099	Prophage CP4-57 regulatory protein alpA	phage related gene	0.0177148	1.74279	-1.60428
Entcl_1101	Phage integrase	phage related gene	-0.724688	-0.320433	-1.81638
Entcl_1102	tmRNA-binding protein SmpB	protein synthesis/transport/folding/repair	0.079735	-3.90387	0.240264
Entcl_1103	Putative oligoketide cyclase/dehydratase or lipid transport protein YfjG	transporter activity	-0.353133	-2.07564	-0.210222
Entcl_1105	Outer membrane lipoprotein SmpA, a component of the essential YaeT outer-membrane protein assembly complex	protein synthesis/transport/folding/repair	0.262085	-1.11568	-0.0328566
Entcl_1108	hypothetical protein	hypothetical protein / unknown function	0.406458	2.34821	-1.11747
Entcl_1109	Heat shock protein GrpE	response to stress	0.611443	1.35685	0.0897144
Entcl_1110	Hemolysins and related proteins containing CBS domains	hypothetical protein / unknown function	0.300667	-2.47779	0.343038
Entcl_1111	Glutamate synthase [NADPH] small chain (EC 1.4.1.13)	protein synthesis/transport/folding/repair	-0.323694	-3.08835	0.0182986
Entcl_1112	Signal recognition particle, subunit Ffh SRP54 (TC 3.A.5.1.1)	signal transduction	0.514691	-1.55416	-0.24922
Entcl_1113	SSU ribosomal protein S16p	protein synthesis/transport/folding/repair	2.21434	-2.88168	-1.41502
Entcl_1114	16S rRNA processing protein RimM	transcription / RNA processing / regulation of transcirption	2.27862	-3.17867	-1.31978
Entcl_1115	tRNA (Guanine37-N1) -methyltransferase (EC 2.1.1.31)	transcription / RNA processing / regulation of transcirption	2.26711	-2.93459	-1.94493
Entcl_1116	LSU ribosomal protein L19p	protein synthesis/transport/folding/repair	2.2258	-2.32202	-1.31738
Entcl_1117	putative positive regulator of late gene transcription	transcription / RNA processing / regulation of transcirption	-2.60833	-1.61371	-1.02821
Entcl_1123	Phage major tail tube protein	phage related gene	0.00634585	1.0912	0.529377
Entcl_1124	Phage tail sheath monomer	phage related gene	-0.0320071	1.04376	0.610541
Entcl_1125	Phage DNA invertase	phage related gene	0.46398	2.06376	-0.510188
Entcl_1130	Phage tail fibers	phage related gene	-0.0839554	1.09812	0.756887
Entcl_1138	Putative prophage Hp1 family Holin precursor	phage related gene	0.066677	1.01187	-0.0455822
Entcl_1140	hypothetical protein	hypothetical protein / unknown function	-0.947807	-1.09517	-0.679732
Entcl_1141	Phage replication protein	phage related gene	-1.56577	-0.653714	-0.514777
Entcl_1142	phage/conjugal plasmid C-4 type zinc finger protein, TraR family	phage related gene	-2.29617	-1.13423	-1.11832
Entcl_1143	hypothetical protein	hypothetical protein / unknown function	-2.72506	-1.47048	-1.09319
Entcl_1144	FIG01045453: hypothetical protein	hypothetical protein / unknown function	-2.19235	-1.41517	-1.22584
Entcl_1145	bacteriophage CI repressor	phage related gene	-0.184232	-1.72209	0.405502
Entcl_1146	FIG00732463: hypothetical protein	hypothetical protein / unknown function	0.871554	-3.32834	0.628945
Entcl_1148	Integral membrane protein YfiB	hypothetical protein / unknown function	-0.00170763	-1.71858	-0.26705
Entcl_1150	Uncharacterized protein YfiR precursor	hypothetical protein / unknown function	-0.155627	-1.90836	-0.647745
Entcl_1151	2-keto-3-deoxy-D-arabino-heptulosonate-7-phosphate synthase I alpha (EC 2.5.1.54)	cellular aromatic compound metabolic process	2.66668	-1.23369	-1.10617
Entcl_1152	Chorismate mutase I (EC 5.4.99.5) / Cyclohexadienyl dehydrogenase (EC 1.3.1.12)(EC 1.3.1.43)	biosynthetic process	2.42636	0.439444	0.106844
Entcl_1154	Ribosome hibernation protein YfiA	protein synthesis/transport/folding/repair	-1.93426	0.643902	-0.851971
Entcl_1155	Probable component of the lipoprotein assembly complex (forms a complex with YaeT, YfgL, and NlpB)	hypothetical protein / unknown function	1.18168	-0.52552	-0.545988
Entcl_1156	Ribosomal large subunit pseudouridine synthase D (EC 4.2.1.70)	protein synthesis/transport/folding/repair	0.777325	-1.92362	-0.024005
Entcl_1158	ClpB protein	hypothetical protein / unknown function	-0.462823	3.18376	-0.201809
Entcl_1159	Alpha-ketoglutarate permease	transporter activity	0.0676853	1.25937	-0.996078
Entcl_1160	Putative outer membrane lipoprotein	hypothetical protein / unknown function	1.55634	2.52745	2.72528
Entcl_1161	CDP-diacylglycerol--serine O-phosphatidyltransferase (EC 2.7.8.8)	biosynthetic process	0.249604	1.17707	1.30159
Entcl_1162	Protein acetyltransferase	hypothetical protein / unknown function	-0.0847011	4.94801	0.677716
Entcl_1163	FIG00637884: hypothetical protein	hypothetical protein / unknown function	0.829549	5.03497	0.15552
Entcl_1164	Thioredoxin 2 (EC 1.8.1.8)	homeostatic process	-0.817481	4.12877	-0.0483336
Entcl_1165	hypothetical tRNA/rRNA methyltransferase yfiF [EC:2.1.1.-]	hypothetical protein / unknown function	0.371108	-1.76709	-0.355227
Entcl_1167	Uracil-DNA glycosylase, family 1	DNA metabolism	0.0177769	-1.50089	0.245794
Entcl_1168	Pyruvate formate-lyase (EC 2.3.1.54)	ATP synthesis coupled electron transport / catabolic process	-0.0295549	-1.02737	-0.441836
Entcl_1170	LysR family transcriptional regulator YfiE	transcription / RNA processing / regulation of transcirption	0.160354	3.30274	-0.223471
Entcl_1171	ATP-dependent RNA helicase SrmB	transcription / RNA processing / regulation of transcirption	1.19376	-0.744034	-0.661869
Entcl_1172	COG4123: Predicted O-methyltransferase	hypothetical protein / unknown function	1.84862	2.76549	2.5863
Entcl_1173	L-aspartate oxidase (EC 1.4.3.16)	biosynthetic process	-0.0635152	-3.00939	-0.525646
Entcl_1174	RNA polymerase sigma factor RpoE	transcription / RNA processing / regulation of transcirption	1.19038	0.593289	-0.879502
Entcl_1176	Sigma factor RpoE negative regulatory protein RseB precursor	transcription / RNA processing / regulation of transcirption	1.04558	1.15924	-0.404076
Entcl_1177	Sigma factor RpoE regulatory protein RseC	transcription / RNA processing / regulation of transcirption	0.822163	1.25954	0.0601592
Entcl_1178	Translation elongation factor LepA	transcription / RNA processing / regulation of transcirption	1.35483	1.08767	0.148877
Entcl_1179	Signal peptidase I (EC 3.4.21.89)	signal transduction	1.38672	1.57793	0.202537
Entcl_1180	Ribonuclease III (EC 3.1.26.3)	transcription / RNA processing / regulation of transcirption	1.11892	-2.72125	-0.271475
Entcl_1181	GTP-binding protein Era	biosynthetic process	1.32966	-1.23128	-0.259886
Entcl_1182	DNA recombination and repair protein RecO	DNA metabolism	1.23207	0.908234	-0.0967802
Entcl_1188	tRNA-specific adenosine-34 deaminase (EC 3.5.4.-)	transcription / RNA processing / regulation of transcirption	-0.111206	-1.37765	1.03739
Entcl_1189	Transglycosylase, Slt family	biosynthetic process	2.11397	-0.736568	-0.71526
Entcl_1190	Phosphoribosylformylglycinamidine synthase, synthetase subunit (EC 6.3.5.3) / Phosphoribosylformylglycinamidine synthase, glutamine amidotransferase subunit (EC 6.3.5.3)	protein synthesis/transport/folding/repair	3.84658	-0.172001	0.0610714
Entcl_1191	Putative sensor-like histidine kinase YfhK	hypothetical protein / unknown function	-0.345481	-0.99245	-1.19614
Entcl_1196	Lysine decarboxylase, inducible (EC 4.1.1.18)	amino acid biosynthesis/transport	-0.849856	2.57254	0.261676
Entcl_1198	Transcriptional activator of cad operon	transcription / RNA processing / regulation of transcirption	0.968249	-1.46148	-0.0543375
Entcl_1199	Flavohemoprotein (Hemoglobin-like protein) (Flavohemoglobin) (Nitric oxide dioxygenase) (EC 1.14.12.17)	response to stress	-0.706476	1.76412	-0.39601
Entcl_1200	Serine hydroxymethyltransferase (EC 2.1.2.1)	biosynthetic process	2.62712	-1.7017	-0.558488
Entcl_1201	Inner membrane protein YphA	hypothetical protein / unknown function	-2.03853	0.00444913	1.32453
Entcl_1203	D-ribulokinase (EC 2.7.1.47)	carbohydrate metabolic process	-0.279859	2.47557	-0.104837
Entcl_1204	Ribose/xylose/arabinose/galactoside ABC-type transport systems, permease component 1	transporter activity	-1.37022	2.66135	0.654897
Entcl_1205	Ribose ABC transport system, permease protein RbsC (TC 3.A.1.2.1)	transporter activity	-0.289086	1.61436	-0.0283397
Entcl_1206	Ribose/xylose/arabinose/galactoside ABC-type transport systems, ATP-binding protein (EC 3.6.3.17)	transporter activity	-1.33766	3.21207	0.795694
Entcl_1207	Ribose/xylose/arabinose/galactoside ABC-type transport systems, periplasmic sugar binding protein	transporter activity	0.767377	2.28756	0.343915
Entcl_1208	Putative NAGC-like transcriptional regulator	hypothetical protein / unknown function	0.0498394	-1.13833	0.335248
Entcl_1210	sugar-proton symporter	transporter activity	-0.629215	1.23543	0.48441
Entcl_1211	FIG00509978: hypothetical protein	hypothetical protein / unknown function	-0.615015	1.32531	-1.05477
Entcl_1212	Probable 3-phenylpropionic acid transporter	transporter activity	0.929632	-0.289749	1.36298
Entcl_1213	Stationary phase inducible protein CsiE	transcription / RNA processing / regulation of transcirption	-1.55571	1.25439	0.454458
Entcl_1214	Putative periplasmic or exported protein	hypothetical protein / unknown function	-0.0334104	-1.1571	-0.175729
Entcl_1216	Inositol-1-monophosphatase (EC 3.1.3.25)	amino acid biosynthesis/transport	2.60781	-2.08062	-1.52291
Entcl_1217	tRNA:Cm32/Um32 methyltransferase	transcription / RNA processing / regulation of transcirption	0.271193	-2.59324	0.585183
Entcl_1218	Iron-sulfur cluster regulator IscR	transcription / RNA processing / regulation of transcirption	-0.939792	-3.27586	-0.18862
Entcl_1219	Cysteine desulfurase (EC 2.8.1.7), IscS subfamily	protein synthesis/transport/folding/repair	-0.936047	-3.46217	-0.133858
Entcl_1220	Iron-sulfur cluster assembly scaffold protein IscU	protein synthesis/transport/folding/repair	-1.00721	-2.46499	0.0707827
Entcl_1221	Iron binding protein IscA for iron-sulfur cluster assembly	protein synthesis/transport/folding/repair	-0.844615	-2.91997	-0.400201
Entcl_1222	Chaperone protein HscB	protein synthesis/transport/folding/repair	0.106911	-2.18825	0.472886
Entcl_1223	Chaperone protein HscA	protein synthesis/transport/folding/repair	-0.0380769	-1.6588	0.292564
Entcl_1224	Ferredoxin, 2Fe-2S	protein synthesis/transport/folding/repair	0.0304429	-2.92743	-0.0544701
Entcl_1225	Believed to be involved in assembly of Fe-S clusters	hypothetical protein / unknown function	0.213261	-3.09144	0.257017
Entcl_1226	Peptidase B (EC 3.4.11.23)	amino acid biosynthesis/transport	-0.115973	-2.28334	-0.246274
Entcl_1229	Alpha-2-macroglobulin	molecular function	0.00235351	-1.05274	0.12192
Entcl_1231	Nucleoside diphosphate kinase (EC 2.7.4.6)	DNA metabolism	1.50387	-0.649668	1.69301
Entcl_1235	Histidyl-tRNA synthetase (EC 6.1.1.21)	protein synthesis/transport/folding/repair	0.571625	-1.15579	0.169331
Entcl_1236	Mlr7403 protein	hypothetical protein / unknown function	1.22604	-1.26452	-0.280873
Entcl_1237	Outer membrane protein YfgL, lipoprotein component of the protein assembly complex (forms a complex with YaeT, YfiO, and NlpB)	protein synthesis/transport/folding/repair	0.822901	-1.58845	0.274501
Entcl_1238	GTP-binding protein EngA	hypothetical protein / unknown function	1.19214	-0.418747	-0.046098
Entcl_1239	DeoR-type transcriptional regulator YihW	transcription / RNA processing / regulation of transcirption	-0.568057	-1.84757	-0.657274
Entcl_1240	Sugar kinase YihV	carbohydrate metabolic process	-0.725421	1.2832	-0.965079
Entcl_1241	Oxidoreductase YihU	molecular function	-0.384303	4.22123	-0.348892
Entcl_1242	Aldolase YihT	molecular function	-0.303445	2.12519	0.577638
Entcl_1244	Putative transport protein	transporter activity	-0.0940383	0.0529426	-1.10908
Entcl_1245	Shikimate transporter	transporter activity	-1.28339	1.83934	-0.312276
Entcl_1246	Sugar-1-epimerase YihR	carbohydrate metabolic process	-0.938315	-0.0903023	-1.13414
Entcl_1249	Hypothetical protein yfgJ	hypothetical protein / unknown function	-1.00121	-1.30419	-0.4585
Entcl_1250	Exodeoxyribonuclease VII large subunit (EC 3.1.11.6)	DNA metabolism	0.161201	-2.47625	0.155803
Entcl_1251	Inosine-5'-monophosphate dehydrogenase (EC 1.1.1.205)	biosynthetic process	1.34993	-1.86893	-1.20865
Entcl_1252	GMP synthase [glutamine-hydrolyzing] (EC 6.3.5.2)	biosynthetic process	1.33381	-2.07765	-0.459998
Entcl_1256	Predicted transcriptional regulator of the myo-inositol catabolic operon	transcription / RNA processing / regulation of transcirption	-0.844555	-1.24575	0.209592
Entcl_1257	Methylmalonate-semialdehyde dehydrogenase [inositol] (EC 1.2.1.27)	molecular function	-1.06745	2.49722	0.350758
Entcl_1258	Epi-inositol hydrolase (EC 3.7.1.-)	transcription / RNA processing / regulation of transcirption	-0.697093	2.15355	1.76758
Entcl_1259	Myo-inositol 2-dehydrogenase 1 (EC 1.1.1.18)	amino acid biosynthesis/transport	-0.138292	3.30868	1.84876
Entcl_1260	Inositol transport system sugar-binding protein	transporter activity	-1.66496	3.12158	2.19008
Entcl_1261	Inositol transport system ATP-binding protein	transporter activity	-2.16824	2.85084	0.88751
Entcl_1262	Inositol transport system permease protein	transporter activity	-0.594867	1.24207	1.7854
Entcl_1271	Polyphosphate kinase (EC 2.7.4.1)	biosynthetic process	-0.272103	-1.19399	-0.411889
Entcl_1272	Phosphoribosylglycinamide formyltransferase (EC 2.1.2.2)	biosynthetic process	3.98207	1.17601	-0.162332
Entcl_1273	Phosphoribosylformylglycinamidine cyclo-ligase (EC 6.3.3.1)	biosynthetic process	4.12374	-0.258292	-0.498993
Entcl_1274	6-phospho-beta-glucosidase (EC 3.2.1.86)	carbohydrate metabolic process	0.0409981	0.991837	-1.13158
Entcl_1275	Uracil phosphoribosyltransferase (EC 2.4.2.9)	DNA metabolism	1.68195	-1.42338	-0.893269
Entcl_1276	Uracil permease	transporter activity	1.61394	-1.94077	-0.315512
Entcl_1277	Chromosomal replication initiator protein DnaA	DNA metabolism	1.02538	-6.15211	-2.23704
Entcl_1278	Cytosol aminopeptidase PepA (EC 3.4.11.1)	protein synthesis/transport/folding/repair	-0.198334	2.07863	0.999352
Entcl_1279	L-asparaginase (EC 3.5.1.1)	biosynthetic process	0.475289	2.73387	1.08688
Entcl_1280	PTS system, cellobiose-specific IIC component (EC 2.7.1.69)	transporter activity	0.53211	4.73132	0.611712
Entcl_1284	Putative permease PerM (= YfgO)	hypothetical protein / unknown function	0.397185	-1.38929	-0.598754
Entcl_1285	Sugar diacid utilization regulator SdaR	transcription / RNA processing / regulation of transcirption	0.0314216	-1.5471	0.621969
Entcl_1288	Thiol peroxidase, Bcp-type (EC 1.11.1.15)	response to stress	-0.668922	-2.76308	-0.968267
Entcl_1289	Glycine cleavage system transcriptional antiactivator GcvR	transcription / RNA processing / regulation of transcirption	-0.824137	-2.22641	-2.18022
Entcl_1290	Dihydrodipicolinate synthase (EC 4.2.1.52)	amino acid biosynthesis/transport	0.273826	-2.9981	-0.663053
Entcl_1291	Outer membrane protein NlpB, lipoprotein component of the protein assembly complex (forms a complex with YaeT, YfiO, and YfgL); Lipoprotein-34 precursor	protein synthesis/transport/folding/repair	0.60211	-2.68574	0.0947465
Entcl_1292	Phosphoribosylaminoimidazole-succinocarboxamide synthase (EC 6.3.2.6)	biosynthetic process	3.83452	-1.34629	-0.118692
Entcl_1295	Phospholipase/carboxylesterase family protein (EC 3.1.-.-)	molecular function	-0.484476	1.98893	0.204014
Entcl_1298	FIG138056: a glutathione-dependent thiol reductase	hypothetical protein / unknown function	-0.470501	1.71744	-1.08484
Entcl_1300	GDP-mannose pyrophosphatase YffH	molecular function	-0.132927	-3.81566	-1.19676
Entcl_1301	Putative exported protein	hypothetical protein / unknown function	-0.298169	-2.88722	-0.328539
Entcl_1302	Transketolase (EC 2.2.1.1)	carbohydrate metabolic process	-2.56078	-0.932161	1.28205
Entcl_1303	Transaldolase (EC 2.2.1.2)	carbohydrate metabolic process	-2.63316	-0.0522533	1.96258
Entcl_1306	Ethanolamine utilization protein EutP	microcompartments protein	-0.789425	4.29238	-0.287607
Entcl_1312	Acetaldehyde dehydrogenase, ethanolamine utilization cluster	microcompartments protein	0.112372	1.08301	0.244042
Entcl_1315	Ethanolamine permease	microcompartments protein	-0.688377	-1.64211	0.285761
Entcl_1319	Ethanolamine utilization polyhedral-body-like protein EutL	microcompartments protein	-0.424505	-1.28417	1.44592
Entcl_1322	Coproporphyrinogen III oxidase, aerobic (EC 1.3.3.3)	biosynthetic process	-0.0581903	1.41594	-0.0478734
Entcl_1324	Acetyltransferase YpeA	molecular function	-0.180215	-1.95686	-0.118818
Entcl_1325	Inner membrane protein YfeZ	hypothetical protein / unknown function	0.0276406	-2.07999	0.890721
Entcl_1326	Predicted outer membrane lipoprotein YfeY	hypothetical protein / unknown function	1.05918	-1.58751	0.595086
Entcl_1327	Predicted dye-decolorizing peroxidase (DyP), YfeX-like subgroup	hypothetical protein / unknown function	0.718345	-1.40946	0.725655
Entcl_1328	Pyrimidine deoxynucleoside triphosphate (dYTP) pyrophosphohydrolase YfoO	DNA metabolism	-0.0497343	-1.70112	0.813664
Entcl_1329	Sulfate and thiosulfate binding protein CysP	transporter activity	-0.82866	-5.53764	-2.59721
Entcl_1330	Sulfate transport system permease protein CysT	transporter activity	-0.861246	-5.77194	-1.91994
Entcl_1331	Sulfate transport system permease protein CysW	transporter activity	-0.680747	-5.73164	-1.8456
Entcl_1332	Sulfate and thiosulfate import ATP-binding protein CysA (EC 3.6.3.25)	transporter activity	-0.678863	-5.57041	-1.71676
Entcl_1333	Cysteine synthase B (EC 2.5.1.47)	amino acid biosynthesis/transport	0.0835204	-3.70855	-0.695707
Entcl_1335	Predicted transcriptional regulator of pyridoxine metabolism	transcription / RNA processing / regulation of transcirption	-0.10857	1.29207	-0.434008
Entcl_1336	Pyridoxal kinase (EC 2.7.1.35)	biosynthetic process	-0.385124	2.28908	-0.852177
Entcl_1338	Phosphoenolpyruvate-protein phosphotransferase of PTS system (EC 2.7.3.9)	ATP synthesis coupled electron transport / catabolic process	0.661698	-1.27571	-0.468027
Entcl_1339	Phosphocarrier protein of PTS system	transporter activity	0.904926	-2.20145	0.157536
Entcl_1340	Cysteine synthase (EC 2.5.1.47)	amino acid biosynthesis/transport	-0.656055	-5.35504	-1.59813
Entcl_1341	Sulfate transporter, CysZ-type	transporter activity	0.916271	-1.47476	-0.462812
Entcl_1342	Cell division protein ZipA	biosynthetic process	-0.252761	-1.39407	0.119031
Entcl_1345	bile acid:sodium symporter	transporter activity	-6.09347	-6.81942	-1.78368
Entcl_1346	LysR family transcriptional regulator YfeR	transcription / RNA processing / regulation of transcirption	-0.615672	1.65636	1.12927
Entcl_1347	FIG00638890: hypothetical protein	hypothetical protein / unknown function	1.33443	-0.268336	0.322081
Entcl_1348	Glutamyl-tRNA synthetase (EC 6.1.1.17)	protein synthesis/transport/folding/repair	0.342443	-2.45535	0.109278
Entcl_1353	Manganese transport protein MntH	transporter activity	-0.743906	-0.712567	-3.1152
Entcl_1355	Pyruvate decarboxylase (EC 4.1.1.1); Alpha-keto-acid decarboxylase (EC 4.1.1.-)	ATP synthesis coupled electron transport / catabolic process	-3.2871	-1.02781	0.435929
Entcl_1356	Chloride channel protein	transporter activity	-0.573946	1.5769	0.287521
Entcl_1357	Glucokinase (EC 2.7.1.2)	carbohydrate metabolic process	-0.219082	1.7451	0.905544
Entcl_1360	Uncharacterized PLP-dependent aminotransferase YfdZ	hypothetical protein / unknown function	-0.424481	-1.82452	0.283819
Entcl_1361	FIG00638164: hypothetical protein	hypothetical protein / unknown function	-1.52271	2.43797	-0.963848
Entcl_1362	Tryptophan synthase beta chain like (EC 4.2.1.20)	hypothetical protein / unknown function	0.783488	0.10149	-1.24622
Entcl_1363	Histidine ABC transporter, histidine-binding periplasmic protein precursor HisJ (TC 3.A.1.3.1)	transporter activity	-0.498287	-2.05604	-0.295499
Entcl_1364	Mobile element protein	phage related gene	-1.16805	2.75184	-0.365958
Entcl_1366	GGDEF domain protein	DNA metabolism	-0.608261	1.53346	-0.412646
Entcl_1368	FIG00998616: hypothetical protein	hypothetical protein / unknown function	-1.02826	1.62467	0.583695
Entcl_1369	Medium-chain-fatty-acid--CoA ligase (EC 6.2.1.-)	molecular function	-0.347133	2.21088	1.29216
Entcl_1375	Succinyl-CoA:3-ketoacid-coenzyme A transferase subunit B (EC 2.8.3.5)	ATP synthesis coupled electron transport / catabolic process	-0.872054	-0.141607	-1.23014
Entcl_1377	2-methylcitrate dehydratase (EC 4.2.1.79)	ATP synthesis coupled electron transport / catabolic process	-0.730512	2.3144	-0.721208
Entcl_1378	2-methylcitrate synthase (EC 2.3.3.5)	ATP synthesis coupled electron transport / catabolic process	-0.39722	0.655709	-1.26683
Entcl_1380	Propionate catabolism operon regulatory protein PrpR	transcription / RNA processing / regulation of transcirption	-0.510991	1.24786	0.0295229
Entcl_1384	hypothetical protein	hypothetical protein / unknown function	0.260467	-0.293876	-1.44071
Entcl_1385	Mobile element protein	phage related gene	0.0941887	-2.35093	-1.5344
Entcl_1389	Long-chain fatty acid transport protein	transporter activity	1.5241	0.344281	0.703575
Entcl_1390	FIG00637865: hypothetical protein	hypothetical protein / unknown function	0.982332	0.233077	1.14057
Entcl_1391	3-ketoacyl-CoA thiolase (EC 2.3.1.16) @ Acetyl-CoA acetyltransferase (EC 2.3.1.9)	molecular function	1.58745	-0.473394	1.17177
Entcl_1394	FIG001674: hypothetical protein	hypothetical protein / unknown function	-0.0471385	-1.65783	-0.763611
Entcl_1397	Murein endopeptidase	biosynthetic process	0.286502	-1.02934	0.595534
Entcl_1401	5-methylaminomethyl-2-thiouridine-forming enzyme mnmC	transcription / RNA processing / regulation of transcirption	0.281295	-1.1565	-0.707481
Entcl_1402	3-oxoacyl-[acyl-carrier-protein] synthase, KASI (EC 2.3.1.41)	molecular function	-0.370453	-2.45052	-0.388516
Entcl_1403	Transporter, putative	transporter activity	2.3702	0.901441	1.67754
Entcl_1405	Erythronate-4-phosphate dehydrogenase (EC 1.1.1.290)	biosynthetic process	0.6459	-2.85408	0.0229996
Entcl_1406	Aspartate-semialdehyde dehydrogenase (EC 1.2.1.11)	amino acid biosynthesis/transport	1.09521	-1.97086	0.636007
Entcl_1407	tRNA pseudouridine synthase A (EC 4.2.1.70)	transcription / RNA processing / regulation of transcirption	0.98832	-2.81571	0.358914
Entcl_1408	DedA protein	hypothetical protein / unknown function	0.865827	-1.84085	0.362341
Entcl_1409	Acetyl-coenzyme A carboxyl transferase beta chain (EC 6.4.1.2)	biosynthetic process	1.1427	-3.49726	-0.45516
Entcl_1410	Dihydrofolate synthase (EC 6.3.2.12) / Folylpolyglutamate synthase (EC 6.3.2.17)	biosynthetic process	0.926	-1.20076	0.264952
Entcl_1411	DedD protein	biosynthetic process	0.842358	-0.661703	-1.02099
Entcl_1412	Colicin V production protein	biosynthetic process	3.54031	-1.13627	-0.000734788
Entcl_1413	Amidophosphoribosyltransferase (EC 2.4.2.14)	amino acid biosynthesis/transport	3.36026	-0.1836	0.0776055
Entcl_1414	3-polyprenyl-4-hydroxybenzoate carboxy-lyase UbiX (EC 4.1.1.-)	biosynthetic process	2.95779	0.750993	0.320634
Entcl_1415	Lysine-arginine-ornithine-binding periplasmic protein precursor (TC 3.A.1.3.1)	transporter activity	1.16189	0.0022019	0.067591
Entcl_1416	Histidine ABC transporter, histidine-binding periplasmic protein precursor HisJ (TC 3.A.1.3.1)	transporter activity	1.56236	-1.44697	0.558243
Entcl_1417	Histidine ABC transporter, permease protein HisQ (TC 3.A.1.3.1)	transporter activity	1.85314	-0.931784	1.92308
Entcl_1418	Histidine ABC transporter, permease protein HisM (TC 3.A.1.3.1)	transporter activity	1.57739	-1.16852	0.158864
Entcl_1419	Histidine ABC transporter, ATP-binding protein HisP (TC 3.A.1.3.1)	transporter activity	2.04197	-0.868007	0.36823
Entcl_1422	Probable glutathione S-transferase (EC 2.5.1.18), YfcG homolog	hypothetical protein / unknown function	-1.05611	0.376723	1.13718
Entcl_1423	Probable glutathione S-transferase (EC 2.5.1.18), YfcF homolog	hypothetical protein / unknown function	-0.339465	-2.10834	-0.424939
Entcl_1427	Ascorbate-specific PTS system, EIIA component (EC 2.7.1.-)	transporter activity	-0.672951	5.69779	0.538487
Entcl_1428	Putative sugar phosphotransferase component II B	hypothetical protein / unknown function	-1.1235	4.3353	0.912417
Entcl_1429	Putative integral membrane protein	hypothetical protein / unknown function	-1.64683	1.50207	-0.0293368
Entcl_1430	Transketolase, N-terminal section (EC 2.2.1.1)	hypothetical protein / unknown function	-1.18015	2.10803	-0.293273
Entcl_1431	Transketolase, C-terminal section (EC 2.2.1.1)	hypothetical protein / unknown function	-1.68228	1.72206	0.157125
Entcl_1432	Phosphate acetyltransferase (EC 2.3.1.8)	biosynthetic process	1.40899	-2.81902	-0.474832
Entcl_1433	Acetate kinase (EC 2.7.2.1)	ATP synthesis coupled electron transport / catabolic process	1.25446	-2.67397	-0.566539
Entcl_1434	FIG00638298: hypothetical protein	hypothetical protein / unknown function	-0.686538	-1.88395	-0.859117
Entcl_1435	FIG00361523: hypothetical protein	hypothetical protein / unknown function	-0.541881	-2.58396	-0.669507
Entcl_1436	Putative phosphatase YfbT	hypothetical protein / unknown function	-0.612853	-1.73458	-0.683046
Entcl_1438	Nucleotidase YfbR, HD superfamily	DNA metabolism	0.161057	-2.66814	-0.785423
Entcl_1439	Aspartate aminotransferase (EC 2.6.1.1)	amino acid biosynthesis/transport	1.21463	-0.464353	-0.279681
Entcl_1441	NADH ubiquinone oxidoreductase chain A (EC 1.6.5.3)	ATP synthesis coupled electron transport / catabolic process	1.03951	-0.446563	-0.0735009
Entcl_1444	NADH-ubiquinone oxidoreductase chain E (EC 1.6.5.3)	ATP synthesis coupled electron transport / catabolic process	0.491382	-1.71805	-0.235701
Entcl_1446	NADH-ubiquinone oxidoreductase chain G (EC 1.6.5.3)	ATP synthesis coupled electron transport / catabolic process	0.601071	-1.87529	-0.00119435
Entcl_1447	NADH-ubiquinone oxidoreductase chain H (EC 1.6.5.3)	ATP synthesis coupled electron transport / catabolic process	0.484815	-1.79746	-0.214669
Entcl_1451	NADH-ubiquinone oxidoreductase chain L (EC 1.6.5.3)	ATP synthesis coupled electron transport / catabolic process	0.960511	-1.40106	0.523094
Entcl_1452	NADH-ubiquinone oxidoreductase chain M (EC 1.6.5.3)	ATP synthesis coupled electron transport / catabolic process	0.849554	-1.45236	-0.200554
Entcl_1453	NADH-ubiquinone oxidoreductase chain N (EC 1.6.5.3)	ATP synthesis coupled electron transport / catabolic process	0.958413	-1.74076	-0.0709557
Entcl_1454	Chemotaxis protein CheV (EC 2.7.3.-)	cell motility / chemotaxis	-0.0530865	-1.24636	0.02816
Entcl_1456	ElaA protein	hypothetical protein / unknown function	-0.668845	-1.73088	-0.911692
Entcl_1457	ElaB protein	hypothetical protein / unknown function	-1.48152	-1.45713	-0.208445
Entcl_1460	2-succinyl-6-hydroxy-2,4-cyclohexadiene-1-carboxylate synthase (EC 4.2.99.20)	biosynthetic process	1.15407	0.297017	0.814157
Entcl_1461	Naphthoate synthase (EC 4.1.3.36)	biosynthetic process	1.16002	0.545666	0.760746
Entcl_1462	O-succinylbenzoate synthase (EC 4.2.1.113)	biosynthetic process	1.23647	0.944771	1.39521
Entcl_1463	O-succinylbenzoic acid--CoA ligase (EC 6.2.1.26)	biosynthetic process	1.45422	2.20496	1.26103
Entcl_1467	Tricarboxylate transport transcriptional regulator TctD	transporter activity	-0.284689	4.73431	1.68907
Entcl_1468	Tricarboxylate transport sensor protein TctE	transporter activity	-0.446367	3.78226	3.13108
Entcl_1469	Uncharacterized protein YfaZ precursor	hypothetical protein / unknown function	0.497813	0.338121	1.83126
Entcl_1470	FIG01023127: hypothetical protein	hypothetical protein / unknown function	0.664448	1.43837	-0.72658
Entcl_1471	Competence/damage-inducible protein CinA	hypothetical protein / unknown function	0.758552	-1.18997	-0.71627
Entcl_1472	Uncharacterized transcriptional regulator YfaX, HTH-type	transcription / RNA processing / regulation of transcirption	0.237132	1.22436	-1.76296
Entcl_1473	Uncharacterized protein YfaW	hypothetical protein / unknown function	-0.862275	2.65674	-0.877064
Entcl_1476	Anaerobic glycerol-3-phosphate dehydrogenase subunit C (EC 1.1.5.3)	ATP synthesis coupled electron transport / catabolic process	-0.606783	3.78106	0.27437
Entcl_1477	Anaerobic glycerol-3-phosphate dehydrogenase subunit B (EC 1.1.5.3)	ATP synthesis coupled electron transport / catabolic process	-1.4352	4.54988	0.846917
Entcl_1478	Anaerobic glycerol-3-phosphate dehydrogenase subunit C (EC 1.1.5.3)	ATP synthesis coupled electron transport / catabolic process	-0.0378928	4.53129	0.625838
Entcl_1481	LysR family transcriptional regulator STM2281	transcription / RNA processing / regulation of transcirption	-0.919449	1.69184	-0.0264402
Entcl_1483	Ferredoxin	homeostatic process	2.20376	2.51886	1.5597
Entcl_1484	Ribonucleotide reductase of class Ia (aerobic), beta subunit (EC 1.17.4.1)	DNA metabolism	2.00971	0.314488	1.16846
Entcl_1485	Ribonucleotide reductase of class Ia (aerobic), alpha subunit (EC 1.17.4.1)	DNA metabolism	1.89013	0.0474713	1.21017
Entcl_1486	3-demethylubiquinone-9 3-methyltransferase (EC 2.1.1.64)	biosynthetic process	1.02806	-2.65612	-0.559407
Entcl_1487	DNA gyrase subunit A (EC 5.99.1.3)	DNA metabolism	1.55718	-2.04947	0.195265
Entcl_1488	PTS system, glucitol/sorbitol-specific IIC component (EC 2.7.1.69)	transporter activity	-0.150407	1.60287	-0.783781
Entcl_1489	PTS system glucitol/sorbitol-specific IIA component	transporter activity	-2.22251	-0.0868232	-0.493925
Entcl_1490	PTS system, glucitol/sorbitol-specific IIB component and second of two IIC components (EC 2.7.1.69)	transporter activity	-2.00669	-0.163482	-0.579525
Entcl_1491	Myo-inositol 2-dehydrogenase (EC 1.1.1.18)	hypothetical protein / unknown function	-0.682614	0.312249	-1.13485
Entcl_1492	hypothetical protein	hypothetical protein / unknown function	-0.490954	0.608774	-1.49398
Entcl_1494	Short chain fatty acids transporter	transporter activity	-0.0775015	1.5317	-0.753124
Entcl_1497	Acetoacetate metabolism regulatory protein AtoC	transcription / RNA processing / regulation of transcirption	0.617604	1.07202	-0.0384594
Entcl_1498	Sensory histidine kinase AtoS	signal transduction	0.811096	1.60429	-0.984406
Entcl_1501	Two-component sensor protein RcsD (EC 2.7.3.-)	signal transduction	0.469299	-0.757808	-1.5279
Entcl_1502	Outer membrane protein N precursor	signal transduction	-1.65998	-2.45483	-0.348082
Entcl_1503	Thiamin biosynthesis lipoprotein ApbE	biosynthetic process	0.624692	0.318658	-1.12197
Entcl_1504	ADA regulatory protein / Methylated-DNA--protein-cysteine methyltransferase (EC 2.1.1.63)	DNA metabolism	-0.308522	1.54936	0.106197
Entcl_1505	Alkylated DNA repair protein AlkB	DNA metabolism	-0.370543	1.56284	0.111369
Entcl_1506	Putative ATP-binding component of a transport system	transporter activity	0.361291	2.99726	-0.0851859
Entcl_1507	Magnesium transporter	transporter activity	0.359666	1.00121	0.377365
Entcl_1509	Proteinase inhibitor I11, ecotin precursor	protein synthesis/transport/folding/repair	-0.733059	-1.83877	-0.378449
Entcl_1510	hypothetical protein	hypothetical protein / unknown function	1.30803	-0.769344	-0.891938
Entcl_1511	hypothetical protein	hypothetical protein / unknown function	1.52806	-1.59077	-0.216636
Entcl_1512	major facilitator superfamily MFS_1	transporter activity	1.50706	-0.0158237	-0.0327815
Entcl_1513	YadA domain-containing protein	hypothetical protein / unknown function	1.78581	-1.49914	-0.886733
Entcl_1515	FIG001881: hydrolase of alkaline phosphatase superfamily	hypothetical protein / unknown function	1.28915	-3.48839	-0.597464
Entcl_1516	FIG002927: hypothetical protein	hypothetical protein / unknown function	1.15378	-3.86019	-0.702594
Entcl_1517	Nucleoid-associated protein NdpA	hypothetical protein / unknown function	1.28649	-0.539236	0.0719438
Entcl_1518	LSU ribosomal protein L25p	protein synthesis/transport/folding/repair	1.73341	-2.55697	-0.631393
Entcl_1520	Ribosomal small subunit pseudouridine synthase A (EC 4.2.1.70)	transcription / RNA processing / regulation of transcirption	0.719612	-1.11175	1.10158
Entcl_1522	FIG00896318: hypothetical protein	hypothetical protein / unknown function	0.408367	1.19696	0.652727
Entcl_1523	Putative ABC transporter ATP-binding protein	transporter activity	-0.0986971	-2.0597	-0.800419
Entcl_1524	Oligopeptide transport system permease protein OppC (TC 3.A.1.5.1)	transporter activity	-0.649122	-1.46119	-1.61983
Entcl_1525	Oligopeptide transport system permease protein OppB (TC 3.A.1.5.1)	transporter activity	-0.519644	-1.59099	-1.18709
Entcl_1526	ABC transporter, periplasmic substrate-binding protein	transporter activity	-0.25115	-1.82489	-1.14735
Entcl_1527	Rtn protein	DNA metabolism	-0.532152	-1.34085	-0.280141
Entcl_1528	Lipoprotein spr precursor	hypothetical protein / unknown function	1.80175	-3.33118	-0.308676
Entcl_1530	D-mannonate oxidoreductase (EC 1.1.1.57)	molecular function	1.46938	3.85177	0.287311
Entcl_1531	Mannonate dehydratase (EC 4.2.1.8)	carbohydrate metabolic process	-0.171901	5.21511	0.363487
Entcl_1532	Translation elongation factor P-related protein	protein synthesis/transport/folding/repair	1.12388	-0.174274	-1.11681
Entcl_1533	proteinase inhibitor	protein synthesis/transport/folding/repair	1.93925	0.112126	0.0987242
Entcl_1534	Sugar efflux transporter B	transporter activity	1.37129	-0.119901	-0.489777
Entcl_1535	Fructose-specific phosphocarrier protein HPr (EC 2.7.1.69) / PTS system, fructose-specific IIA component (EC 2.7.1.69)	transporter activity	1.47107	2.98348	0.266645
Entcl_1536	1-phosphofructokinase (EC 2.7.1.56)	ATP synthesis coupled electron transport / catabolic process	-0.589777	2.99521	-0.190196
Entcl_1537	PTS system, fructose-specific IIB component (EC 2.7.1.69) / PTS system, fructose-specific IIC component (EC 2.7.1.69)	transporter activity	-0.748839	2.81509	0.762276
Entcl_1539	Pseudouridine 5'-phosphate glycosidase	DNA metabolism	-0.872568	-1.71198	-1.93172
Entcl_1540	Inner membrane transport protein YeiM, in cluster with pseudouridine metabolism operon	transporter activity	-0.309636	-1.5918	0.0425351
Entcl_1541	Uncharacterized sugar kinase YeiI	hypothetical protein / unknown function	0.0208607	3.56388	3.27376
Entcl_1542	Endonuclease IV (EC 3.1.21.2)	DNA metabolism	0.00845659	3.50068	2.20116
Entcl_1543	Putative membrane protein YeiH	hypothetical protein / unknown function	0.389276	6.28565	1.66057
Entcl_1545	Lysine-specific permease	amino acid biosynthesis/transport	2.69362	-0.129805	0.423759
Entcl_1546	Colicin I receptor precursor	transporter activity	0.673069	-1.44688	-0.768428
Entcl_1547	S-formylglutathione hydrolase (EC 3.1.2.12)	molecular function	0.0215748	-1.8899	0.368244
Entcl_1549	GTP cyclohydrolase I (EC 3.5.4.16) type 1	biosynthetic process	-0.337171	-2.61487	-0.111423
Entcl_1551	Mgl repressor and galactose ultrainduction factor GalS, HTH-type transcriptional regulator	transcription / RNA processing / regulation of transcirption	0.797033	1.81113	1.27865
Entcl_1552	Galactose/methyl galactoside ABC transport system, D-galactose-binding periplasmic protein MglB (TC 3.A.1.2.3)	transporter activity	-0.595912	-0.546059	-1.09676
Entcl_1553	Galactose/methyl galactoside ABC transport system, ATP-binding protein MglA (EC 3.6.3.17)	transporter activity	-1.06265	0.922262	-0.89211
Entcl_1554	Galactose/methyl galactoside ABC transport system, permease protein MglC (TC 3.A.1.2.3)	transporter activity	-1.00475	1.67268	0.462304
Entcl_1555	Inner membrane protein YcdZ	hypothetical protein / unknown function	-1.28754	6.44616	0.956343
Entcl_1556	Dihydropyrimidine dehydrogenase [NADP+] (EC 1.3.1.2)	amino acid biosynthesis/transport	-0.780011	5.6944	0.524255
Entcl_1557	Pyridine nucleotide-disulphide oxidoreductase family protein	DNA metabolism	0.00965787	6.689	-0.0370233
Entcl_1558	SanA protein	hypothetical protein / unknown function	-0.645567	2.66445	0.146595
Entcl_1559	Cytidine deaminase (EC 3.5.4.5)	DNA metabolism	-1.0296	1.99431	0.278142
Entcl_1560	LrgA-associated membrane protein LrgB	hypothetical protein / unknown function	-0.714274	1.64864	0.105241
Entcl_1561	Antiholin-like protein LrgA	hypothetical protein / unknown function	-0.590994	1.79638	-1.08352
Entcl_1562	tRNA-dihydrouridine synthase C (EC 1.-.-.-)	transcription / RNA processing / regulation of transcirption	1.69865	1.26472	-1.11159
Entcl_1566	Putative membrane protein	hypothetical protein / unknown function	-2.26059	3.00935	0.137649
Entcl_1567	Murein-DD-endopeptidase (EC 3.4.99.-)	amino acid biosynthesis/transport	-0.388904	3.07616	-0.302111
Entcl_1571	Osmoprotectant ABC transporter binding protein YehZ	transporter activity	-1.74253	-4.46273	-0.917337
Entcl_1572	Osmoprotectant ABC transporter permease protein YehY	transporter activity	-1.44408	-3.567	0.0487674
Entcl_1573	Osmoprotectant ABC transporter ATP-binding subunit YehX	transporter activity	-1.52625	-3.12306	0.432803
Entcl_1574	Osmoprotectant ABC transporter inner membrane protein YehW	transporter activity	-1.19154	-3.8328	0.431422
Entcl_1575	FIG00626730: hypothetical protein	hypothetical protein / unknown function	0.119502	-1.14655	-0.660873
Entcl_1576	HTH-type transcriptional regulator mlrA	transcription / RNA processing / regulation of transcirption	-1.79664	-0.225969	-1.39383
Entcl_1577	Autolysin sensor kinase (EC 2.7.3.-)	signal transduction	0.146638	1.56239	-0.271826
Entcl_1578	Hypothetical response regulatory protein yehT	signal transduction	0.581189	1.88216	1.23729
Entcl_1580	Methionyl-tRNA synthetase (EC 6.1.1.10)	protein synthesis/transport/folding/repair	0.604831	-2.59134	0.237641
Entcl_1582	hypothetical protein	hypothetical protein / unknown function	0.594415	1.12933	1.93142
Entcl_1583	GCN5-related N-acetyltransferase	hypothetical protein / unknown function	0.679967	1.49467	1.9729
Entcl_1584	Uncharacterized protein YohN precursor	hypothetical protein / unknown function	1.98181	3.06622	0.972521
Entcl_1585	Transcriptional regulator, LysR family	transcription / RNA processing / regulation of transcirption	-0.882155	-0.966732	2.2196
Entcl_1586	Xanthine/uracil/thiamine/ascorbate permease family protein	DNA metabolism	3.27474	5.81089	0.693962
Entcl_1587	Adenine deaminase (EC 3.5.4.2)	DNA metabolism	2.75577	6.05904	0.0687244
Entcl_1588	LysR family transcriptional regulator YfeR	transcription / RNA processing / regulation of transcirption	1.36339	-0.297326	0.129211
Entcl_1589	FIG00731744: hypothetical protein	hypothetical protein / unknown function	-1.25591	0.69876	-0.780185
Entcl_1592	Antibiotic biosynthesis monooxygenase	biosynthetic process	-0.583186	3.34691	-0.0946211
Entcl_1594	Transcriptional regulator, ArsR family	transcription / RNA processing / regulation of transcirption	-0.0865586	1.74681	-0.644738
Entcl_1595	Hydroxyethylthiazole kinase (EC 2.7.1.50)	biosynthetic process	0.233893	3.22693	0.410576
Entcl_1596	Hydroxymethylpyrimidine phosphate kinase ThiD (EC 2.7.4.7)	biosynthetic process	1.27025	3.49204	0.0849857
Entcl_1598	Uncharacterized sugar kinase YegV, PfkB family	hypothetical protein / unknown function	-1.68637	2.60505	0.103892
Entcl_1600	Putative nucleoside transporter YegT	transporter activity	-0.613379	1.88349	-0.121063
Entcl_1603	Putative fimbrial chaperone	protein synthesis/transport/folding/repair	3.49265	2.48364	0.630175
Entcl_1608	Starvation sensing protein RspA	response to stress	-0.801888	1.9806	-0.503279
Entcl_1609	hypothetical protein	hypothetical protein / unknown function	-0.397329	-2.40461	-1.80235
Entcl_1610	FIG00640692: hypothetical protein	hypothetical protein / unknown function	-1.37954	-0.542758	-0.730975
Entcl_1612	ATPase involved in DNA repair	DNA metabolism	2.03235	-0.922628	-1.02955
Entcl_1613	FIG00643135: hypothetical protein	hypothetical protein / unknown function	1.28882	-1.70846	-0.887106
Entcl_1614	Putative protease	hypothetical protein / unknown function	1.42668	0.324101	-0.338087
Entcl_1615	Response regulator BaeR	transcription / RNA processing / regulation of transcirption	-0.689192	-0.483124	-1.11869
Entcl_1616	Sensory histidine kinase BaeS	signal transduction	-0.0628114	-1.51111	-0.980737
Entcl_1621	Putative heat shock protein YegD	response to stress	1.80276	1.39859	0.859878
Entcl_1622	DNA-3-methyladenine glycosylase II (EC 3.2.2.21)	DNA metabolism	-0.257101	-1.6593	-0.172206
Entcl_1623	Putative metabolite transport protein	transporter activity	0.544911	4.51795	-0.648688
Entcl_1624	FIG00639031: hypothetical protein	hypothetical protein / unknown function	-0.240588	-2.12056	-0.369105
Entcl_1625	Uridine kinase (EC 2.7.1.48) [C1]	DNA metabolism	0.936624	-1.05974	-1.51177
Entcl_1626	Deoxycytidine triphosphate deaminase (EC 3.5.4.13)	biosynthetic process	0.545368	-2.9521	-0.269378
Entcl_1630	Tyrosine-protein kinase Wzc (EC 2.7.10.2)	biosynthetic process	-0.504154	2.11867	0.220103
Entcl_1631	Colanic acid biosynthesis glycosyl transferase WcaA	biosynthetic process	-0.507738	1.75858	-0.136971
Entcl_1632	Colanic acid biosynthesis acetyltransferase WcaB (EC 2.3.1.-)	biosynthetic process	-1.67002	0.500853	-1.90003
Entcl_1633	Colanic acid biosynthesis glycosyl transferase WcaC	biosynthetic process	0.827605	5.76169	-1.61448
Entcl_1635	Colanic acid biosynthesis glycosyl transferase WcaE	biosynthetic process	-0.714465	1.54894	-0.041245
Entcl_1640	Colanic acid biosysnthesis glycosyl transferase WcaI	biosynthetic process	-0.84915	-1.34389	-1.42624
Entcl_1641	Mannose-1-phosphate guanylyltransferase (GDP) (EC 2.7.7.22)	biosynthetic process	-1.54539	0.118008	-0.592861
Entcl_1642	Phosphomannomutase (EC 5.4.2.8)	carbohydrate metabolic process	-2.62587	-0.534606	-0.943438
Entcl_1645	Colanic acid biosysnthesis protein WcaK	biosynthetic process	-2.00937	-1.04648	-1.24327
Entcl_1648	UTP--glucose-1-phosphate uridylyltransferase (EC 2.7.7.9)	biosynthetic process	0.422837	-3.07706	-0.280672
Entcl_1649	dTDP-glucose 4,6-dehydratase (EC 4.2.1.46)	biosynthetic process	0.437832	-3.18698	-0.990984
Entcl_1650	Glucose-1-phosphate thymidylyltransferase (EC 2.7.7.24)	biosynthetic process	0.553827	-2.83689	-0.822827
Entcl_1651	dTDP-4-dehydrorhamnose reductase (EC 1.1.1.133)	DNA metabolism	0.508281	-2.63824	-0.61847
Entcl_1652	dTDP-4-dehydrorhamnose 3,5-epimerase (EC 5.1.3.13)	DNA metabolism	0.738543	-3.31116	-0.86346
Entcl_1653	O-antigen export system permease protein RfbD	transporter activity	0.534581	-3.70158	-0.841179
Entcl_1654	Teichoic acid export ATP-binding protein TagH (EC 3.6.3.40)	transporter activity	0.877096	-4.2806	-0.585185
Entcl_1655	hypothetical protein	hypothetical protein / unknown function	0.889911	-3.9836	-0.914909
Entcl_1656	Glycosyl transferase, group 2 family protein	molecular function	1.0483	-3.28591	-0.741704
Entcl_1657	possible glycosyltransferase	hypothetical protein / unknown function	1.00031	-2.92814	-0.79804
Entcl_1658	hypothetical protein	hypothetical protein / unknown function	0.776485	-1.02673	-0.694294
Entcl_1659	Glycosyltransferase	molecular function	1.00452	-2.83695	-0.796869
Entcl_1660	hypothetical protein	hypothetical protein / unknown function	0.530778	-1.84067	0.0071532
Entcl_1661	hypothetical protein	hypothetical protein / unknown function	1.33455	-3.72164	-0.857643
Entcl_1662	UDP-N-acetylglucosamine 2-epimerase (EC 5.1.3.14)	molecular function	1.61793	-4.07841	-0.9981
Entcl_1663	dTDP-Rha:A-D-GlcNAc-diphosphoryl polyprenol, A-3-L-rhamnosyl transferase WbbL	molecular function	0.843985	-2.32762	-1.12758
Entcl_1664	6-phosphogluconate dehydrogenase, decarboxylating (EC 1.1.1.44)	carbohydrate metabolic process	0.691007	-2.11017	0.0551649
Entcl_1665	UDP-glucose dehydrogenase (EC 1.1.1.22)	biosynthetic process	0.62736	-1.50644	0.0462917
Entcl_1674	ATP phosphoribosyltransferase (EC 2.4.2.17)	biosynthetic process	0.206043	-0.791249	1.22781
Entcl_1675	Nucleoside-diphosphate-sugar epimerases	molecular function	-1.00785	-0.198981	-0.90885
Entcl_1676	Hypothetical transcriptional regulator yeeY	hypothetical protein / unknown function	-0.46102	1.73193	-1.0489
Entcl_1677	Putrescine importer	transporter activity	2.08218	-1.78381	-0.440403
Entcl_1678	Transcriptional regulator, ArsR family	transcription / RNA processing / regulation of transcirption	1.8605	1.17124	-1.0969
Entcl_1679	Translation elongation factor G	transcription / RNA processing / regulation of transcirption	-1.80879	2.96924	0.625638
Entcl_1680	Exodeoxyribonuclease I (EC 3.1.11.1)	DNA metabolism	1.06289	-1.37514	0.189176
Entcl_1681	D-alanyl-D-alanine carboxypeptidase (EC 3.4.16.4)	amino acid biosynthesis/transport	0.425999	3.38714	1.13792
Entcl_1682	DNA gyrase inhibitory protein	DNA metabolism	-1.56153	-1.08933	-0.122462
Entcl_1683	Putative inner membrane protein	hypothetical protein / unknown function	-0.47044	-2.23461	-0.779477
Entcl_1684	UPF0265 protein YeeX	hypothetical protein / unknown function	-0.11809	-1.16072	0.153275
Entcl_1685	Citrate-sodium symport	transporter activity	0.344105	1.28578	-1.14214
Entcl_1686	hypothetical protein	hypothetical protein / unknown function	0.101513	2.78661	0.319305
Entcl_1688	Fumarate hydratase class I, aerobic (EC 4.2.1.2)	ATP synthesis coupled electron transport / catabolic process	-1.42303	-2.15688	-2.12973
Entcl_1689	Citrate Succinate antiporter (TC 2.A.47.3.2)	transporter activity	-1.59167	1.80507	-0.426274
Entcl_1690	Fumarate reductase flavoprotein subunit (EC 1.3.99.1)	ATP synthesis coupled electron transport / catabolic process	-0.749412	1.0701	-0.388126
Entcl_1691	Hypothetical similar to thiamin biosynthesis lipoprotein ApbE	hypothetical protein / unknown function	-1.20098	2.81928	0.599662
Entcl_1692	Fumarate respiration transcriptional regulator DcuR	transcription / RNA processing / regulation of transcirption	-0.303857	-2.26999	-0.792336
Entcl_1695	hypothetical protein	hypothetical protein / unknown function	-0.331099	-1.70702	-0.500809
Entcl_1696	putative cytoplasmic protein	hypothetical protein / unknown function	-0.31897	-1.23943	-0.502504
Entcl_1697	Mobile element protein	phage related gene	2.41287	4.84088	0.202393
Entcl_1702	hypothetical protein	hypothetical protein / unknown function	1.3098	-0.142281	-1.07408
Entcl_1705	FIG01069516: hypothetical protein	hypothetical protein / unknown function	-0.290173	1.13125	-0.316515
Entcl_1706	Gamma-glutamyl-putrescine oxidase (EC1.4.3.-)	molecular function	-1.06995	0.0738623	-2.09863
Entcl_1707	Gamma-glutamyl-aminobutyraldehyde dehydrogenase (EC 1.2.1.-)	molecular function	1.26227	2.66056	-0.255519
Entcl_1708	Putrescine utilization regulator	DNA metabolism	0.465353	-2.07312	-1.52358
Entcl_1710	Gamma-glutamyl-putrescine synthetase (EC 6.3.1.11)	amino acid biosynthesis/transport	-0.823818	1.19373	-0.663233
Entcl_1712	Outer membrane protein C precursor	hypothetical protein / unknown function	2.93315	-1.63837	-1.2155
Entcl_1713	Xaa-Pro aminopeptidase (EC 3.4.11.9)	amino acid biosynthesis/transport	-0.377776	-1.72032	-0.456257
Entcl_1714	AMP nucleosidase (EC 3.2.2.4)	biosynthetic process	-0.44557	-1.91515	-0.710787
Entcl_1715	hypothetical protein	hypothetical protein / unknown function	-0.568642	-2.15713	-0.576057
Entcl_1716	hypothetical protein	hypothetical protein / unknown function	-1.03583	-0.34864	-1.05023
Entcl_1718	putative cytoplasmic protein	hypothetical protein / unknown function	0.0156657	-4.13004	-1.63921
Entcl_1722	Alkanesulfonate utilization operon LysR-family regulator CbI	transcription / RNA processing / regulation of transcirption	-0.983175	-5.81952	-1.64131
Entcl_1723	hypothetical protein	hypothetical protein / unknown function	-0.615279	-3.71109	-0.915516
Entcl_1728	Glutaminase (EC 3.5.1.2)	amino acid biosynthesis/transport	-2.01986	1.89551	-0.141945
Entcl_1729	Putative symport protein	transporter activity	-1.82228	1.56617	-0.572338
Entcl_1730	FIG00638931: hypothetical protein	hypothetical protein / unknown function	-0.764237	1.00452	-1.20755
Entcl_1732	Methylaspartate ammonia-lyase (EC 4.3.1.2)	amino acid biosynthesis/transport	-0.489149	1.93213	-1.08106
Entcl_1733	Methylaspartate mutase, E subunit (EC 5.4.99.1)	amino acid biosynthesis/transport	-1.80571	1.39274	-0.953787
Entcl_1734	METHYLASPARTATE MUTASE (EC 5.4.99.1)	hypothetical protein / unknown function	0.104705	1.89311	0.402691
Entcl_1735	Methylaspartate mutase S chain (EC 5.4.99.1)	amino acid biosynthesis/transport	0	3.44034	0.581954
Entcl_1736	Uroporphyrinogen-III methyltransferase (EC 2.1.1.107)	biosynthetic process	-0.256372	2.52424	-0.116067
Entcl_1738	Siroheme synthase / Precorrin-2 oxidase (EC 1.3.1.76) / Sirohydrochlorin ferrochelatase (EC 4.99.1.4) / Uroporphyrinogen-III methyltransferase (EC 2.1.1.107)	biosynthetic process	1.12326	1.56859	-0.21345
Entcl_1739	Threonine kinase in B12 biosynthesis	biosynthetic process	1.51659	0.0438504	-0.84336
Entcl_1741	Propanediol utilization protein PduV	microcompartments protein	-0.142444	3.46027	-1.36035
Entcl_1742	Propanediol utilization polyhedral body protein PduU	microcompartments protein	-1.05422	1.75374	-0.792273
Entcl_1747	ATP:Cob(I)alamin adenosyltransferase (EC 2.5.1.17), propanediol utilization @ Cob(I)alamin adenosyltransferase PduO (EC 2.5.1.17)	biosynthetic process	-1.97483	2.3	1.68901
Entcl_1755	Propanediol dehydratase small subunit (EC 4.2.1.28)	microcompartments protein	-0.527784	2.62822	0.192698
Entcl_1756	Propanediol dehydratase medium subunit (EC 4.2.1.28)	microcompartments protein	-2.02445	2.99077	0.888221
Entcl_1757	Propanediol dehydratase large subunit (EC 4.2.1.28)	microcompartments protein	1.78682	2.94577	-0.109397
Entcl_1758	Propanediol utilization polyhedral body protein PduB	microcompartments protein	2.83878	7.3885	-0.331278
Entcl_1759	Propanediol utilization polyhedral body protein PduA	microcompartments protein	-0.653426	3.92102	-1.79927
Entcl_1762	Cobyrinic acid A,C-diamide synthase	biosynthetic process	-0.140152	1.98321	0.543198
Entcl_1763	Adenosylcobinamide-phosphate synthase	biosynthetic process	-0.771994	1.40829	0.471935
Entcl_1764	Cobalt-precorrin-8x methylmutase (EC 5.4.1.2)	biosynthetic process	0.322686	1.73329	0.653256
Entcl_1765	Cobalt-precorrin-6 synthase, anaerobic	biosynthetic process	-0.465492	1.00283	1.56266
Entcl_1766	Cobalt-precorrin-6y C5-methyltransferase (EC 2.1.1.-)	biosynthetic process	-0.629954	0.124062	1.97748
Entcl_1767	Cobalt-precorrin-6y C15-methyltransferase [decarboxylating] (EC 2.1.1.-)	biosynthetic process	-0.493954	1.97659	1.36349
Entcl_1768	Cobalt-precorrin-4 C11-methyltransferase (EC 2.1.1.133)	biosynthetic process	-0.519429	1.28649	0.348627
Entcl_1771	Cobalt-precorrin-6x reductase (EC 1.3.1.54)	biosynthetic process	-1.17219	0.939211	1.32481
Entcl_1775	Additional substrate-specific component CbiN of cobalt ECF transporter	transporter activity	-0.0735045	-1.94482	0.924719
Entcl_1776	Transmembrane component CbiQ of energizing module of cobalt ECF transporter	transporter activity	0.0800754	0.113868	-1.67729
Entcl_1777	ATPase component CbiO of energizing module of cobalt ECF transporter	transporter activity	1.05567	0.725675	0.473075
Entcl_1779	Adenosylcobinamide-phosphate guanylyltransferase (EC 2.7.7.62)	biosynthetic process	-0.327875	-1.14213	-0.193401
Entcl_1781	Alpha-ribazole-5'-phosphate phosphatase (EC 3.1.3.73)	biosynthetic process	-0.0951811	-2.0442	-1.16981
Entcl_1786	FAD-dependent pyridine nucleotide-disulfide oxidoreductase	homeostatic process	-1.08337	0.445291	-0.116941
Entcl_1787	Lead, cadmium, zinc and mercury transporting ATPase (EC 3.6.3.3) (EC 3.6.3.5); Copper-translocating P-type ATPase (EC 3.6.3.4)	transporter activity	-1.04041	1.12512	-0.0619194
Entcl_1788	Outer membrane protein C precursor	transporter activity	0.0833651	-1.64444	-0.985796
Entcl_1789	FIG00638388: hypothetical protein	hypothetical protein / unknown function	-0.604912	-2.06472	1.1605
Entcl_1790	metal-dependent phosphohydrolase	molecular function	-0.0846962	-1.43285	1.37029
Entcl_1791	DNA-cytosine methyltransferase (EC 2.1.1.37)	DNA metabolism	-0.313412	-1.80605	0.520279
Entcl_1796	putative cytoplasmic protein	hypothetical protein / unknown function	-1.35623	1.62176	-1.15096
Entcl_1797	DsrB protein	hypothetical protein / unknown function	-0.210867	-0.443468	-1.10969
Entcl_1799	Flagellar biosynthesis protein FliR	protein synthesis/transport/folding/repair	0.937824	1.84159	-0.547775
Entcl_1805	Flagellar biosynthesis protein FliL	protein synthesis/transport/folding/repair	0.548009	1.01624	-0.0862395
Entcl_1807	Flagellar protein FliJ	cell motility / chemotaxis	0.202386	1.5546	-1.46858
Entcl_1808	Flagellum-specific ATP synthase FliI	cell motility / chemotaxis	2.48788	0.721178	-0.229864
Entcl_1809	Flagellar assembly protein FliH	protein synthesis/transport/folding/repair	0.333183	0.359932	-1.17725
Entcl_1810	Flagellar motor switch protein FliG	cell motility / chemotaxis	0.934816	0.0967434	-1.08366
Entcl_1812	Flagellar hook-basal body complex protein FliE	cell motility / chemotaxis	1.55385	-0.239437	-1.18847
Entcl_1813	hypothetical protein	hypothetical protein / unknown function	0.646921	-1.48076	-0.216726
Entcl_1815	Flagellar biosynthesis protein FliT	protein synthesis/transport/folding/repair	0.574231	-1.23454	-0.657881
Entcl_1818	Flagellar biosynthesis protein FliC	protein synthesis/transport/folding/repair	1.00474	-0.432988	0.510258
Entcl_1819	RNA polymerase sigma factor for flagellar operon	signal transduction	0.931278	-1.5704	-0.204603
Entcl_1820	Flagellar biosynthesis protein FliZ	cell motility / chemotaxis	0.580048	0.198962	-1.08188
Entcl_1821	Cystine ABC transporter, periplasmic cystine-binding protein FliY	transporter activity	-0.527295	-5.25533	-1.42345
Entcl_1825	CoA transferase, CAIB/BAIF family	hypothetical protein / unknown function	-0.637386	-1.5502	-0.0514433
Entcl_1826	N-3-oxohexanoyl-L-homoserine lactone quorum-sensing transcriptional activator @ N-3-oxooctanoyl-L-homoserine lactone quorum-sensing transcriptional activator	transcription / RNA processing / regulation of transcirption	-0.73712	-3.20911	-1.16745
Entcl_1827	FIG00634007: hypothetical protein	hypothetical protein / unknown function	1.81217	-2.5641	-2.15324
Entcl_1828	BarA-associated response regulator UvrY (= GacA = SirA)	transcription / RNA processing / regulation of transcirption	-0.448944	-4.17604	-1.40832
Entcl_1829	Excinuclease ABC subunit C	response to stress	-0.320006	-1.47768	-0.317013
Entcl_1830	CDP-diacylglycerol--glycerol-3-phosphate 3-phosphatidyltransferase (EC 2.7.8.5)	biosynthetic process	-0.0957524	-1.5213	0.710368
Entcl_1831	FIG01219896: hypothetical protein	hypothetical protein / unknown function	-1.39187	-1.56049	-1.2675
Entcl_1832	hypothetical protein	hypothetical protein / unknown function	-2.11736	-1.97663	-2.41137
Entcl_1833	Exodeoxyribonuclease VIII (EC 3.1.11.-)	DNA metabolism	-1.90787	-2.22755	-1.93004
Entcl_1834	hypothetical protein	hypothetical protein / unknown function	-2.45008	-2.66054	-1.3615
Entcl_1835	hypothetical protein	hypothetical protein / unknown function	-2.61	-3.54521	-1.54997
Entcl_1836	hypothetical protein	hypothetical protein / unknown function	-0.481628	-2.78604	0.522015
Entcl_1837	helix-turn-helix domain-containing protein	hypothetical protein / unknown function	-0.35582	0.994778	-1.81992
Entcl_1838	helix-turn-helix domain-containing protein	hypothetical protein / unknown function	-1.38734	-2.57468	-0.960072
Entcl_1839	Hydroxymethylglutaryl-CoA lyase (EC 4.1.3.4)	hypothetical protein / unknown function	-1.65189	-2.53532	-1.79696
Entcl_1840	Primosomal protein I	hypothetical protein / unknown function	-1.48794	-2.12695	-1.16111
Entcl_1841	DNA replication protein DnaC	DNA metabolism	-1.87392	-2.42076	-1.73801
Entcl_1842	hypothetical protein	hypothetical protein / unknown function	-1.52556	-1.86676	-1.34617
Entcl_1843	putative DNA-binding protein	hypothetical protein / unknown function	-1.89106	-2.05749	-0.563609
Entcl_1844	FIG00731736: hypothetical protein	hypothetical protein / unknown function	-1.79746	-1.32406	-1.04734
Entcl_1845	Phage-related protein	phage related gene	-1.34597	-2.15425	-2.17256
Entcl_1846	hypothetical protein	hypothetical protein / unknown function	-1.17706	-2.38842	-1.44594
Entcl_1847	hypothetical protein	hypothetical protein / unknown function	-0.295577	-2.26108	-0.847137
Entcl_1848	hypothetical protein	hypothetical protein / unknown function	-1.21287	-2.70924	-1.73074
Entcl_1849	hypothetical protein	hypothetical protein / unknown function	-0.680404	-1.28403	-0.31009
Entcl_1850	DNA-damage-inducible protein I	DNA metabolism	-1.65696	-2.69932	-0.977085
Entcl_1851	Putative bacteriophage protein	phage related gene	-1.40187	-2.66785	-0.762797
Entcl_1852	FIG01048622: hypothetical protein	hypothetical protein / unknown function	-0.614166	-2.35925	-1.52448
Entcl_1854	Putative cytoplasmic protein	hypothetical protein / unknown function	-1.0365	-0.147336	-0.45164
Entcl_1855	Antitermination protein Q	hypothetical protein / unknown function	-1.2124	-1.55189	-1.11312
Entcl_1856	hypothetical protein	hypothetical protein / unknown function	-0.134547	-3.35405	-1.15239
Entcl_1884	Error-prone repair protein UmuD	DNA metabolism	-1.2102	-2.81416	-0.925701
Entcl_1885	Error-prone, lesion bypass DNA polymerase V (UmuC)	DNA metabolism	-0.772829	-2.0379	-1.12651
Entcl_1886	Gifsy-2 prophage protein	phage related gene	-1.35172	-0.726305	-0.650465
Entcl_1887	FIG00637942: hypothetical protein	hypothetical protein / unknown function	-0.555716	-3.66112	-0.796602
Entcl_1889	FIG01045661: hypothetical protein	hypothetical protein / unknown function	1.3139	1.34335	0.32826
Entcl_1891	FIG00638267: hypothetical protein	hypothetical protein / unknown function	-1.04977	-0.0753044	-0.525412
Entcl_1892	predicted 4-deoxy-L-threo-5-hexosulose-uronate ketol-isomerase (EC 5.3.1.17)	hypothetical protein / unknown function	-0.610684	2.0701	0.544806
Entcl_1893	Permeases of the major facilitator superfamily	hypothetical protein / unknown function	0.916654	2.2682	1.1989
Entcl_1894	FIG00510289: hypothetical protein	hypothetical protein / unknown function	0.407615	-3.54387	-1.16215
Entcl_1895	Putative Dcu family, anaerobic C4-dicarboxylate transporter	transporter activity	-0.0691622	5.31718	-0.072568
Entcl_1896	Ferritin-like protein 2	homeostatic process	-1.22317	0.488941	-0.845898
Entcl_1898	L-arabinose transport ATP-binding protein AraG (TC 3.A.1.2.2)	transporter activity	-0.807496	1.85542	0.308818
Entcl_1899	L-arabinose transport system permease protein (TC 3.A.1.2.2)	transporter activity	-1.2899	0.578658	-0.0866484
Entcl_1900	Universal stress protein C	response to stress	-0.778864	1.31535	-0.116716
Entcl_1901	Flagellar transcriptional activator FlhD	transcription / RNA processing / regulation of transcirption	0.288169	-1.65447	-1.21984
Entcl_1902	Flagellar transcriptional activator FlhC	transcription / RNA processing / regulation of transcirption	0.511872	-1.66452	-0.561406
Entcl_1904	Flagellar motor rotation protein MotB	cell motility / chemotaxis	0.581774	1.47189	0.0565413
Entcl_1912	Chemotaxis response - phosphatase CheZ	cell motility / chemotaxis	0.219864	-1.7086	-1.31402
Entcl_1913	Flagellar biosynthesis protein FlhB	protein synthesis/transport/folding/repair	1.34417	0.17626	-0.608879
Entcl_1914	Flagellar biosynthesis protein FlhA	protein synthesis/transport/folding/repair	1.76226	0.139385	-0.0327437
Entcl_1917	Arginyl-tRNA synthetase (EC 6.1.1.19)	amino acid biosynthesis/transport	0.408619	-2.90075	0.0846959
Entcl_1918	Protein yecM	hypothetical protein / unknown function	1.66509	0.940192	-0.669006
Entcl_1919	Cytoplasmic copper homeostasis protein cutC	homeostatic process	0.494378	3.37863	-0.735976
Entcl_1920	tRNA (5-methoxyuridine) 34 synthase	transcription / RNA processing / regulation of transcirption	-0.0841895	-1.16449	-0.0091707
Entcl_1921	tRNA (uridine-5-oxyacetic acid methyl ester) 34 synthase	transcription / RNA processing / regulation of transcirption	-0.0293105	-1.88063	-0.372828
Entcl_1922	FIG01046209: hypothetical protein	hypothetical protein / unknown function	0.10414	-1.11085	-0.20658
Entcl_1923	FIG003003: hypothetical protein	hypothetical protein / unknown function	0.344318	-1.65973	0.0156431
Entcl_1925	Aspartyl-tRNA synthetase (EC 6.1.1.12)	protein synthesis/transport/folding/repair	1.07418	-0.794662	0.69457
Entcl_1926	Dihydroneopterin triphosphate pyrophosphohydolase type 2	biosynthetic process	1.36081	-1.20425	0.342355
Entcl_1927	FIG000859: hypothetical protein	hypothetical protein / unknown function	1.43129	-1.2245	0.582175
Entcl_1928	Crossover junction endodeoxyribonuclease RuvC (EC 3.1.22.4)	DNA metabolism	1.12639	-0.87882	-0.155189
Entcl_1929	Holliday junction DNA helicase RuvA	DNA metabolism	0.240794	-1.9977	0.104665
Entcl_1930	Holliday junction DNA helicase RuvB	DNA metabolism	0.269584	-1.86618	0.546903
Entcl_1931	Zinc ABC transporter, inner membrane permease protein ZnuB	transporter activity	0.344293	1.06899	1.87445
Entcl_1932	Zinc ABC transporter, ATP-binding protein ZnuC	transporter activity	0.277536	1.00113	1.85841
Entcl_1933	Zinc ABC transporter, periplasmic-binding protein ZnuA	transporter activity	1.34465	1.53392	-1.47151
Entcl_1934	Cell wall endopeptidase, family M23/M37	protein synthesis/transport/folding/repair	1.04791	0.433826	-0.61843
Entcl_1935	Lipid A biosynthesis lauroyl acyltransferase (EC 2.3.1.-)	biosynthetic process	0.894992	-1.1415	-0.112399
Entcl_1936	Pyruvate kinase (EC 2.7.1.40)	carbohydrate metabolic process	-0.617811	0.218798	1.21772
Entcl_1937	Phosphogluconate repressor HexR, RpiR family	carbohydrate metabolic process	-0.51097	-2.74223	-0.730325
Entcl_1938	Glucose-6-phosphate 1-dehydrogenase (EC 1.1.1.49)	carbohydrate metabolic process	-0.00657693	-1.50699	-0.375174
Entcl_1939	Phosphogluconate dehydratase (EC 4.2.1.12)	carbohydrate metabolic process	0.572973	1.14592	0.729101
Entcl_1940	4-Hydroxy-2-oxoglutarate aldolase (EC 4.1.3.16) / 2-dehydro-3-deoxyphosphogluconate aldolase (EC 4.1.2.14)	amino acid biosynthesis/transport	0.184656	-0.272398	1.17826
Entcl_1941	Phosphoribosylglycinamide formyltransferase 2 (EC 2.1.2.-)	biosynthetic process	3.88185	1.07937	0.125206
Entcl_1943	FIG004088: inner membrane protein YebE	hypothetical protein / unknown function	-0.294315	1.16813	0.374216
Entcl_1946	Putative amidohydrolase	hypothetical protein / unknown function	-0.283254	1.67429	0.543958
Entcl_1948	Copper resistance protein C precursor	homeostatic process	0.248249	-1.35473	-0.0538168
Entcl_1950	Putative periplasmic or exported protein	hypothetical protein / unknown function	-0.211406	0.263865	1.12448
Entcl_1951	Rtn protein	hypothetical protein / unknown function	-1.53823	1.35997	-0.836026
Entcl_1952	FIG00639237: hypothetical protein	hypothetical protein / unknown function	0.0113154	-0.239783	-1.45375
Entcl_1953	hypothetical protein	hypothetical protein / unknown function	2.28553	0.467856	0.114025
Entcl_1954	Virulence factor VirK	hypothetical protein / unknown function	1.29078	-0.111945	0.0918387
Entcl_1955	Ren protein	hypothetical protein / unknown function	-2.20598	0.392767	0.217421
Entcl_1956	FIG01045311: hypothetical protein	hypothetical protein / unknown function	-1.02495	1.68435	-0.61351
Entcl_1957	Ribosomal RNA small subunit methyltransferase F (EC 2.1.1.-)	protein synthesis/transport/folding/repair	1.05657	-0.458853	0.689949
Entcl_1958	Paraquat-inducible protein B	transcription / RNA processing / regulation of transcirption	0.0900333	-1.28922	0.142442
Entcl_1960	FIG00746831: hypothetical protein	hypothetical protein / unknown function	-0.080905	-2.81245	-0.593631
Entcl_1961	ProQ: influences osmotic activation of compatible solute ProP	protein synthesis/transport/folding/repair	0.867167	-2.67977	-0.173036
Entcl_1962	Tail-specific protease precursor (EC 3.4.21.102)	protein synthesis/transport/folding/repair	0.878162	-1.90176	0.121513
Entcl_1963	Probable protease HtpX (EC 3.4.24.-)	hypothetical protein / unknown function	0.206373	1.31205	0.242681
Entcl_1964	Putative transport protein	transporter activity	-0.38043	1.06027	-0.401345
Entcl_1965	Transcriptional regulator KdgR, KDG operon repressor	transcription / RNA processing / regulation of transcirption	-0.17668	-1.97023	-0.24407
Entcl_1966	putative exported protein	hypothetical protein / unknown function	-0.564286	-1.11346	-0.808045
Entcl_1967	Putative inner membrane protein	hypothetical protein / unknown function	0.609585	-1.59398	-2.19832
Entcl_1968	FIG01068233: hypothetical protein	hypothetical protein / unknown function	0.507084	-3.53726	-0.25714
Entcl_1969	Cold shock protein CspC	transcription / RNA processing / regulation of transcirption	0.934736	-2.8605	-0.297071
Entcl_1970	Cell division protein FtsI [Peptidoglycan synthetase] (EC 2.4.1.129)	biosynthetic process	0.281012	-0.290808	1.41236
Entcl_1971	Ribosomal RNA large subunit methyltransferase A (EC 2.1.1.51)	protein synthesis/transport/folding/repair	1.73804	-0.491054	1.27818
Entcl_1972	Putative membrane protein	hypothetical protein / unknown function	4.10899	3.57671	0.197757
Entcl_1973	FIG00774734: hypothetical protein	hypothetical protein / unknown function	0.609261	2.6464	-0.381928
Entcl_1974	PTS system, mannose-specific IID component (EC 2.7.1.69)	transporter activity	-0.168537	1.15881	0.0127721
Entcl_1975	PTS system, mannose-specific IIC component (EC 2.7.1.69)	transporter activity	-0.370116	1.04509	0.497178
Entcl_1976	PTS system, mannose-specific IIA component (EC 2.7.1.69) / PTS system, mannose-specific IIB component (EC 2.7.1.69)	transporter activity	0.0610886	1.07121	-0.394378
Entcl_1978	Magnesium and cobalt efflux protein CorC	transporter activity	1.27186	-2.66975	-0.69022
Entcl_1980	Hypothetical nudix hydrolase YeaB	hypothetical protein / unknown function	0.833594	-2.60833	-0.601659
Entcl_1981	Para-aminobenzoate synthase, aminase component (EC 2.6.1.85)	biosynthetic process	1.43712	-2.39414	-0.507567
Entcl_1982	FIG01046632: hypothetical protein	hypothetical protein / unknown function	0.509095	-1.15344	0.243786
Entcl_1983	Putative translation initiation inhibitor YoaB	hypothetical protein / unknown function	1.07367	-1.58516	-0.131669
Entcl_1986	Starvation lipoprotein Slp paralog	response to stress	1.01029	3.16674	-0.513047
Entcl_1987	Long-chain-fatty-acid--CoA ligase (EC 6.2.1.3)	molecular function	1.29231	2.2474	-1.15495
Entcl_1989	Cell division topological specificity factor MinE	biosynthetic process	-0.431305	-3.38495	-0.375574
Entcl_1990	Septum site-determining protein MinD	biosynthetic process	-0.103029	-2.46081	-0.130454
Entcl_1991	Septum site-determining protein MinC	biosynthetic process	0.231956	-1.76685	-0.132925
Entcl_1992	Protein YcgL	hypothetical protein / unknown function	-0.41212	0.551928	-1.558
Entcl_1994	YcgN (Fragment)	hypothetical protein / unknown function	0.120641	1.33346	-1.30845
Entcl_1995	Periplasmic thiol:disulfide oxidoreductase DsbB, required for DsbA reoxidation	hypothetical protein / unknown function	0.806764	-3.15754	-0.844961
Entcl_1996	Na+/H+ antiporter NhaB	transporter activity	1.10328	-1.17145	0.130145
Entcl_1997	Transcriptional regulator for fatty acid degradation FadR, GntR family	transcription / RNA processing / regulation of transcirption	-0.255067	-2.01536	-0.59264
Entcl_1998	Stage V sporulation protein involved in spore cortex synthesis (SpoVR)	hypothetical protein / unknown function	-2.45625	-0.246368	-1.0336
Entcl_1999	D-amino acid dehydrogenase small subunit (EC 1.4.99.1)	amino acid biosynthesis/transport	-1.64915	-2.0416	0.213729
Entcl_2000	Alanine racemase, catabolic (EC 5.1.1.1)	amino acid biosynthesis/transport	-1.82171	-0.578739	0.152866
Entcl_2001	Cell volume regulation protein A	homeostatic process	0.102041	-1.64504	0.360064
Entcl_2002	Muramoyltetrapeptide carboxypeptidase (EC 3.4.17.13)	homeostatic process	0.502093	-1.46774	1.3991
Entcl_2003	Membrane-bound lytic murein transglycosylase E (EC 3.2.1.-)	molecular function	0.632602	-1.08481	-0.154771
Entcl_2004	Inner membrane protein	hypothetical protein / unknown function	-0.000740024	-1.13791	-1.24894
Entcl_2005	UPF0410 protein YmgE	hypothetical protein / unknown function	-1.90263	1.1781	-0.0664427
Entcl_2007	Phosphonate ABC transporter ATP-binding protein (TC 3.A.1.9.1)	transporter activity	0.575116	3.56587	-0.0965295
Entcl_2008	Phosphonate ABC transporter phosphate-binding periplasmic component (TC 3.A.1.9.1)	transporter activity	-0.184861	1.41793	0.96723
Entcl_2010	Phosphonate ABC transporter permease protein phnE1 (TC 3.A.1.9.1)	transporter activity	0.915427	2.02154	2.0551
Entcl_2011	Phosphoserine phosphatase (EC 3.1.3.3)	cell motility / chemotaxis	-0.414815	2.35097	0.654959
Entcl_2012	ATP-dependent RNA helicase DbpA	transcription / RNA processing / regulation of transcirption	-0.338444	-3.19701	0.78665
Entcl_2013	Conserved hypothetical protein (perhaps related to histidine degradation)	hypothetical protein / unknown function	-0.227896	-0.337368	1.37374
Entcl_2014	ABC-type amino acid transport/signal transduction systems, periplasmic component/domain	transporter activity	0.107632	1.25464	-0.818792
Entcl_2015	Histidine ABC transporter, permease protein HisQ (TC 3.A.1.3.1)	transporter activity	-1.77352	2.39132	0.408133
Entcl_2016	ABC-type arginine/histidine transport system, permease component	transporter activity	-0.451204	2.61348	-0.127434
Entcl_2018	Histidine ammonia-lyase (EC 4.3.1.3)	amino acid biosynthesis/transport	-0.508581	0.703875	1.43969
Entcl_2019	FIG00732169: hypothetical protein	hypothetical protein / unknown function	-0.683887	1.13081	-0.217967
Entcl_2021	hypothetical protein	hypothetical protein / unknown function	-1.05784	0.266675	-0.355818
Entcl_2022	NAD-dependent glyceraldehyde-3-phosphate dehydrogenase (EC 1.2.1.12)	carbohydrate metabolic process	-1.47185	1.9799	-0.441627
Entcl_2023	Transcriptional regulator, AraC family	transcription / RNA processing / regulation of transcirption	-1.49198	1.13353	-0.790757
Entcl_2026	Acriflavin resistance protein	hypothetical protein / unknown function	-0.161823	1.14221	-0.59416
Entcl_2027	Probable RND efflux membrane fusion protein	transporter activity	-0.364891	2.09191	0.194544
Entcl_2028	Integral membrane protein	protein synthesis/transport/folding/repair	-2.19692	0.144061	-1.29043
Entcl_2029	Anaerobic C4-dicarboxylate transporter DcuC	transporter activity	-0.793889	1.23578	-0.716326
Entcl_2030	Cystathionine beta-lyase (EC 4.4.1.8)	amino acid biosynthesis/transport	-0.592125	3.3488	0.32862
Entcl_2031	Adenylosuccinate lyase (EC 4.3.2.2)	biosynthetic process	-0.238032	1.89385	0.0501838
Entcl_2032	MmgE/PrpD family protein, putative	hypothetical protein / unknown function	-0.0476414	0.991315	-1.14584
Entcl_2033	LysR family transcriptional regulator lrhA	transcription / RNA processing / regulation of transcirption	-0.289199	2.13502	-1.37138
Entcl_2035	Transcriptional regulator, MerR family	transcription / RNA processing / regulation of transcirption	-0.578199	0.46177	-2.29693
Entcl_2036	Acyl-homoserine-lactone synthase	response to external stimulus	0.318639	1.55906	-1.51545
Entcl_2037	Quorum-sensing transcriptional activator YspR	transcription / RNA processing / regulation of transcirption	0.459431	-1.64976	-0.837586
Entcl_2038	GTP-binding and nucleic acid-binding protein YchF	protein synthesis/transport/folding/repair	0.499832	-2.52491	-0.107327
Entcl_2039	Peptidyl-tRNA hydrolase (EC 3.1.1.29)	protein synthesis/transport/folding/repair	1.02277	-0.760238	-0.743628
Entcl_2040	Putative membrane protein YchH	hypothetical protein / unknown function	-1.05562	3.97753	0.136565
Entcl_2041	Putative sulfate permease	transporter activity	0.82289	-1.04157	0.548607
Entcl_2042	Ribose-phosphate pyrophosphokinase (EC 2.7.6.1)	biosynthetic process	1.23344	-2.84339	0.425737
Entcl_2043	4-diphosphocytidyl-2-C-methyl-D-erythritol kinase (EC 2.7.1.148)	biosynthetic process	0.893048	-1.28633	0.0106218
Entcl_2044	Outer membrane lipoprotein LolB precursor	transporter activity	0.204814	-1.18279	0.0936218
Entcl_2045	Glutamyl-tRNA reductase (EC 1.2.1.70)	protein synthesis/transport/folding/repair	0.53865	-1.27055	-0.775311
Entcl_2047	Methylase of polypeptide chain release factors	hypothetical protein / unknown function	1.09727	0.854661	-0.22597
Entcl_2048	FIG002708: Protein SirB1	hypothetical protein / unknown function	0.453845	-1.13459	-0.142626
Entcl_2049	2-Keto-3-deoxy-D-manno-octulosonate-8-phosphate synthase (EC 2.5.1.55)	biosynthetic process	0.486776	-1.86126	-0.0950417
Entcl_2050	Calcium/proton antiporter	transporter activity	-1.37329	1.05352	0.159094
Entcl_2051	Cation transport protein chaC	transporter activity	-0.461169	1.65099	-0.555601
Entcl_2055	conserved hypothetical protein TIGR00481	hypothetical protein / unknown function	-0.728304	-0.424019	1.24262
Entcl_2058	Nitrate/nitrite transporter	transporter activity	-0.407842	-1.09129	-1.03274
Entcl_2059	Respiratory nitrate reductase alpha chain (EC 1.7.99.4)	nitrogen/phosphorus metabolic process	1.08408	-0.641458	0.0794023
Entcl_2060	Respiratory nitrate reductase beta chain (EC 1.7.99.4)	nitrogen/phosphorus metabolic process	-0.114304	-1.7955	0.199352
Entcl_2062	Respiratory nitrate reductase gamma chain (EC 1.7.99.4)	nitrogen/phosphorus metabolic process	-0.154182	-0.483017	1.67096
Entcl_2063	Permease of the drug/metabolite transporter (DMT) superfamily	cellular component	-0.258751	3.51752	0.279703
Entcl_2064	Leucine-responsive regulatory protein, regulator for leucine (or lrp) regulon and high-affinity branched-chain amino acid transport system	transporter activity	-0.94846	-4.4576	-2.26244
Entcl_2065	Formyltetrahydrofolate deformylase (EC 3.5.1.10)	biosynthetic process	-0.0277154	-0.211325	-1.02663
Entcl_2066	UPF0225 protein YchJ	hypothetical protein / unknown function	0.526337	-2.17756	-0.830988
Entcl_2067	UPF0028 protein YchK	hypothetical protein / unknown function	-0.0358478	0.536657	-1.1387
Entcl_2068	Hnr protein	hypothetical protein / unknown function	0.0496974	0.0190716	-1.04334
Entcl_2069	UTP--glucose-1-phosphate uridylyltransferase (EC 2.7.7.9)	biosynthetic process	-0.223363	-1.18517	-0.455168
Entcl_2070	DNA-binding protein H-NS	DNA metabolism	-1.66807	-1.3785	-0.332999
Entcl_2071	Thymidine kinase (EC 2.7.1.21)	DNA metabolism	-0.710052	-1.12547	-0.223528
Entcl_2072	Alcohol dehydrogenase (EC 1.1.1.1); Acetaldehyde dehydrogenase (EC 1.2.1.10)	carbohydrate metabolic process	0.667017	1.22595	-0.156824
Entcl_2073	Putative membrane protein	hypothetical protein / unknown function	1.55481	-0.839314	-0.470468
Entcl_2074	Oligopeptide ABC transporter, periplasmic oligopeptide-binding protein OppA (TC 3.A.1.5.1)	transporter activity	0.588299	-2.06191	-0.691709
Entcl_2082	FIG01045460: hypothetical protein	hypothetical protein / unknown function	1.32107	-3.34134	0.12618
Entcl_2083	YciL protein	hypothetical protein / unknown function	0.371526	1.45915	-0.512938
Entcl_2084	Ferric siderophore transport system, periplasmic binding protein TonB	transporter activity	-0.256906	-2.39586	-1.12664
Entcl_2085	Ribulosamine/erythrulosamine 3-kinase potentially involved in protein deglycation	molecular function	-1.41241	1.68863	-0.221539
Entcl_2086	6-phosphofructokinase class II (EC 2.7.1.11)	carbohydrate metabolic process	-1.61602	2.05694	-0.204091
Entcl_2087	Putative outer membrane protein	hypothetical protein / unknown function	0.922654	-1.8037	0.467393
Entcl_2089	Threonyl-tRNA synthetase (EC 6.1.1.3)	protein synthesis/transport/folding/repair	0.156545	-1.63307	0.0750164
Entcl_2090	Translation initiation factor 3	protein synthesis/transport/folding/repair	0.992646	-2.57563	-0.495387
Entcl_2091	LSU ribosomal protein L35p	protein synthesis/transport/folding/repair	1.25481	-1.7794	-0.215776
Entcl_2092	LSU ribosomal protein L20p	protein synthesis/transport/folding/repair	1.36037	-1.10187	-0.306315
Entcl_2093	Phenylalanyl-tRNA synthetase alpha chain (EC 6.1.1.20)	protein synthesis/transport/folding/repair	0.706274	-1.24724	-0.0187881
Entcl_2094	Phenylalanyl-tRNA synthetase beta chain (EC 6.1.1.20)	amino acid biosynthesis/transport	0.103844	-1.39323	-0.192245
Entcl_2098	Vitamin B12 ABC transporter, ATPase component BtuD	transporter activity	-0.423029	-1.22609	-0.333874
Entcl_2101	Selenoprotein O and cysteine-containing homologs	hypothetical protein / unknown function	-0.493405	1.30025	-0.0200823
Entcl_2106	TonB-dependent hemin , ferrichrome receptor	transporter activity	-2.21807	1.45359	-1.44355
Entcl_2107	Hemin uptake protein hemP	transporter activity	-1.24826	-3.86984	-1.49679
Entcl_2108	2-keto-3-deoxy-D-arabino-heptulosonate-7-phosphate synthase I alpha (EC 2.5.1.54)	biosynthetic process	0.993393	-4.48679	-0.734626
Entcl_2109	FIG137360: hypothetical protein	hypothetical protein / unknown function	-0.410746	-2.22462	-0.383491
Entcl_2110	Phosphoenolpyruvate synthase (EC 2.7.9.2)	carbohydrate metabolic process	-0.217231	-1.30755	-0.300594
Entcl_2114	hypothetical protein	hypothetical protein / unknown function	0.9473	2.28595	0.210876
Entcl_2115	Putative transport system permease protein	transporter activity	1.18473	1.65655	-0.779164
Entcl_2116	Lipid A biosynthesis lauroyl acyltransferase (EC 2.3.1.-)	biosynthetic process	-0.576453	0.649487	-1.03297
Entcl_2117	Error-prone repair protein UmuD	hypothetical protein / unknown function	-1.68012	0.0213893	-0.169095
Entcl_2118	Error-prone, lesion bypass DNA polymerase V (UmuC)	DNA metabolism	-1.004	0.464796	-0.306248
Entcl_2119	Iron binding protein SufA for iron-sulfur cluster assembly	protein synthesis/transport/folding/repair	-2.69332	1.77922	-0.489726
Entcl_2120	Iron-sulfur cluster assembly protein SufB	protein synthesis/transport/folding/repair	-2.4566	0.912916	-0.85555
Entcl_2121	Iron-sulfur cluster assembly ATPase protein SufC	protein synthesis/transport/folding/repair	-2.71941	0.480508	-0.153916
Entcl_2122	Iron-sulfur cluster assembly protein SufD	protein synthesis/transport/folding/repair	-2.49797	-0.243585	-0.313859
Entcl_2123	Cysteine desulfurase (EC 2.8.1.7), SufS subfamily	biosynthetic process	-2.6964	-0.261711	0.00696634
Entcl_2124	Sulfur acceptor protein SufE for iron-sulfur cluster assembly	protein synthesis/transport/folding/repair	-3.27544	0.126028	-1.1599
Entcl_2125	L,D-transpeptidase YnhG	hypothetical protein / unknown function	-2.63117	0.600124	0.951692
Entcl_2126	major outer membrane lipoprotein	hypothetical protein / unknown function	0.200226	-2.88321	0.499013
Entcl_2127	Pyruvate kinase (EC 2.7.1.40)	carbohydrate metabolic process	0.357089	-2.54986	0.179112
Entcl_2128	FIG01045422: hypothetical protein	hypothetical protein / unknown function	-0.494915	0.477717	-1.4423
Entcl_2130	ABC-type cobalamin/Fe3+-siderophores transport systems, ATPase components	transporter activity	0.0956375	2.45014	0.660897
Entcl_2131	ABC-type Fe3+-siderophore transport system, permease component	transporter activity	0.108941	1.29713	-0.801852
Entcl_2132	Iron(III) ABC transporter, solute-binding protein	transporter activity	0.553664	1.02204	-0.805026
Entcl_2133	Ferrichrome-iron receptor	transporter activity	-0.574864	-1.54132	-0.851292
Entcl_2134	transport; Transport of small molecules: Cations	transporter activity	-0.460141	1.01449	-1.08084
Entcl_2139	Glutamine ABC transporter, periplasmic glutamine-binding protein (TC 3.A.1.3.2)	transporter activity	2.40385	-1.23627	1.24617
Entcl_2140	Amino acid ABC transporter, permease protein	transporter activity	2.39819	-0.994164	0.706345
Entcl_2141	Glutamate transport ATP-binding protein	transporter activity	3.10688	-0.581432	2.48019
Entcl_2142	COG1496: Uncharacterized conserved protein	hypothetical protein / unknown function	1.18922	0.51922	0.354131
Entcl_2143	Permease of the drug/metabolite transporter (DMT) superfamily	transporter activity	-0.438672	0.682474	-1.00769
Entcl_2144	hypothetical protein	hypothetical protein / unknown function	-0.611709	1.13006	-0.0793907
Entcl_2145	hypothetical protein	hypothetical protein / unknown function	-1.30415	-1.42416	-0.518722
Entcl_2147	Tetrathionate reductase subunit C	hypothetical protein / unknown function	-4.02211	1.05459	0.88218
Entcl_2151	Mobile element protein	phage related gene	1.10671	-3.17942	-0.617164
Entcl_2152	hypothetical protein	hypothetical protein / unknown function	-0.796992	-3.46389	0.038477
Entcl_2153	Glycine cleavage system transcriptional activator	transcription / RNA processing / regulation of transcirption	-1.24441	-3.07435	-0.184534
Entcl_2154	FIG00627060: hypothetical protein	hypothetical protein / unknown function	-1.35761	1.92919	-1.4387
Entcl_2155	Type-1 fimbrial protein, A chain precursor	response to external stimulus	-0.99557	0.86422	-1.29942
Entcl_2156	FIG00626847: hypothetical protein	hypothetical protein / unknown function	-1.34903	2.32911	-1.08084
Entcl_2157	type 1 fimbriae anchoring protein FimD	response to external stimulus	-1.32659	3.09766	-0.00152566
Entcl_2158	PhfB	hypothetical protein / unknown function	-1.92321	1.36991	0.33128
Entcl_2160	FIG00626182: hypothetical protein	hypothetical protein / unknown function	-0.870048	1.79656	-0.213997
Entcl_2161	Thiol:disulfide interchange protein DsbC	hypothetical protein / unknown function	-0.151918	-1.99109	0.851846
Entcl_2162	diguanylate cyclase/phosphodiesterase (GGDEF & EAL domains) with PAS/PAC sensor(s)	signal transduction	-0.478942	-1.14674	-0.355479
Entcl_2163	Short-chain alcohol dehydrogenase family	hypothetical protein / unknown function	0.158314	-3.0322	-1.07905
Entcl_2164	L-cystine uptake protein TcyP	transporter activity	1.34557	0.0347362	0.161343
Entcl_2165	hypothetical protein	hypothetical protein / unknown function	0.0139461	-0.151448	-2.68182
Entcl_2167	Multi antimicrobial extrusion protein (Na(+)/drug antiporter), MATE family of MDR efflux pumps	transporter activity	0.867047	-0.0732714	1.00697
Entcl_2169	Cyclopropane-fatty-acyl-phospholipid synthase (EC 2.1.1.79)	biosynthetic process	-1.65013	-0.0564795	0.160361
Entcl_2170	Putative transport protein	transporter activity	-1.43376	0.914754	1.02436
Entcl_2172	Purine nucleotide synthesis repressor	DNA metabolism	3.06011	2.81701	-0.619744
Entcl_2173	Putative transport protein	transporter activity	0.0373099	-1.14839	0.980773
Entcl_2174	Superoxide dismutase [Fe] (EC 1.15.1.1)	response to stress	-0.276315	-1.99811	0.706456
Entcl_2175	Putative lipoprotein	hypothetical protein / unknown function	0.978055	-3.56544	-1.62784
Entcl_2177	Ribonuclease T (EC 3.1.13.-)	transcription / RNA processing / regulation of transcirption	1.22806	-0.231345	0.536031
Entcl_2180	Transcriptional regulator, TetR family	transcription / RNA processing / regulation of transcirption	-0.31164	-2.75285	-0.169282
Entcl_2181	Putative oxidoreductase	hypothetical protein / unknown function	-0.415276	0.464526	-1.272
Entcl_2182	Putative aldo/keto reductase	hypothetical protein / unknown function	-0.96919	-2.13151	-0.763378
Entcl_2183	FIG00639138: hypothetical protein	hypothetical protein / unknown function	-0.404529	1.07635	0.364545
Entcl_2187	Putative purine permease YgfO	hypothetical protein / unknown function	-0.0850434	2.98619	0.173645
Entcl_2188	FIG00731518: hypothetical protein	hypothetical protein / unknown function	0.390934	2.71667	-0.42131
Entcl_2194	Pyridoxal kinase (EC 2.7.1.35)	DNA metabolism	2.47866	0.978765	-0.0356301
Entcl_2195	Glutathione S-transferase (EC 2.5.1.18)	response to stress	-0.702831	-2.76032	0.22122
Entcl_2196	Di/tripeptide permease DtpA	transporter activity	0.208525	-1.84143	-0.256923
Entcl_2200	Electron transport complex protein RnfD	transporter activity	1.59059	1.06356	0.94212
Entcl_2201	Electron transport complex protein RnfC	ATP synthesis coupled electron transport / catabolic process	1.29175	0.969874	1.19728
Entcl_2202	Electron transport complex protein RnfB	ATP synthesis coupled electron transport / catabolic process	0.700916	1.85814	0.688081
Entcl_2203	Electron transport complex protein RnfA	ATP synthesis coupled electron transport / catabolic process	1.38123	0.376306	0.688534
Entcl_2205	Cnu protein	hypothetical protein / unknown function	-0.052255	-2.27212	-0.722079
Entcl_2206	L-arabinose 1-dehydrogenase (EC 1.1.1.46)	molecular function	-0.998924	1.12143	0.723003
Entcl_2207	Adenosine deaminase (EC 3.5.4.4)	DNA metabolism	-1.6715	-2.97312	-0.291166
Entcl_2208	Cystathionine beta-lyase (EC 4.4.1.8) (CBL) (Beta-cystathionase) (Cysteine lyase) / Maltose regulon modulator	biosynthetic process	0.106881	2.20056	-0.0579144
Entcl_2211	Putative GTP-binding protein YdgA	hypothetical protein / unknown function	0.434696	-2.92226	0.256803
Entcl_2212	Mannose-6-phosphate isomerase (EC 5.3.1.8)	carbohydrate metabolic process	-0.405383	-1.54317	-0.724206
Entcl_2213	Fumarate hydratase class I, aerobic (EC 4.2.1.2)	ATP synthesis coupled electron transport / catabolic process	0.0581904	-1.04768	0.0399933
Entcl_2214	NAD-dependent glyceraldehyde-3-phosphate dehydrogenase (EC 1.2.1.12)	carbohydrate metabolic process	-1.39477	-1.97462	-0.169726
Entcl_2215	Arsenical resistance operon repressor	transcription / RNA processing / regulation of transcirption	-0.0896104	2.87265	-0.444344
Entcl_2216	Arsenical resistance operon trans-acting repressor ArsD	transcription / RNA processing / regulation of transcirption	-0.875927	3.51426	-1.35609
Entcl_2217	Arsenical pump-driving ATPase (EC 3.6.3.16)	transporter activity	0.27913	3.18129	-0.570767
Entcl_2218	Arsenic efflux pump protein	transporter activity	-0.308367	1.91989	0.592873
Entcl_2222	Putative cytoplasmic protein	hypothetical protein / unknown function	-0.140627	-1.6449	-0.00876303
Entcl_2223	Putative esterase	hypothetical protein / unknown function	-0.266005	-2.15168	0.89411
Entcl_2224	transcriptional regulator, LysR family	transcription / RNA processing / regulation of transcirption	-1.10719	-1.27047	0.286275
Entcl_2228	diguanylate cyclase/phosphodiesterase (GGDEF & EAL domains) with PAS/PAC sensor(s)	signal transduction	-1.29015	0.70582	-1.01833
Entcl_2233	Succinate-semialdehyde dehydrogenase [NADP+]	carbohydrate metabolic process	0.340309	1.54355	-0.248939
Entcl_2235	DNA replication terminus site-binding protein	hypothetical protein / unknown function	-0.420341	1.7279	-0.211125
Entcl_2239	FolM Alternative dihydrofolate reductase 1	molecular function	-0.169883	-1.57248	-0.366283
Entcl_2240	Arginine/ornithine antiporter ArcD	transporter activity	0.27435	-1.69005	-0.0100989
Entcl_2241	Protein ydgH precursor	hypothetical protein / unknown function	1.1284	-3.56877	-0.388751
Entcl_2242	NAD(P) transhydrogenase alpha subunit (EC 1.6.1.2)	transcription / RNA processing / regulation of transcirption	0.756973	-1.04785	0.215954
Entcl_2243	NAD(P) transhydrogenase subunit beta (EC 1.6.1.2)	transcription / RNA processing / regulation of transcirption	0.785239	-1.71368	0.330131
Entcl_2244	Putative transport protein	transporter activity	-0.0285151	0.584473	1.30965
Entcl_2246	Methyl-accepting chemotaxis protein III (ribose and galactose chemoreceptor protein)	cell motility / chemotaxis	0.807161	2.14089	0.194901
Entcl_2247	FIG00732147: hypothetical protein	hypothetical protein / unknown function	0.627443	-1.61324	0.711235
Entcl_2248	Universal stress protein E	response to stress	-1.04673	1.39042	-0.770032
Entcl_2249	Fumarate and nitrate reduction regulatory protein	nitrogen/phosphorus metabolic process	-0.609545	-2.90037	-0.298375
Entcl_2252	Multidrug resistance transporter, Bcr/CflA family	transporter activity	0.105857	2.16395	0.258193
Entcl_2253	STY3078 protein	hypothetical protein / unknown function	-0.612965	1.51081	-0.0753666
Entcl_2254	Putative transport protein	transporter activity	-0.749217	1.41176	-0.346264
Entcl_2255	Spermidine export protein MdtJ	protein synthesis/transport/folding/repair	1.18713	2.69535	-0.376973
Entcl_2256	Spermidine export protein MdtI	protein synthesis/transport/folding/repair	1.10885	2.85724	-0.737829
Entcl_2257	diguanylate cyclase/phosphodiesterase (GGDEF & EAL domains) with PAS/PAC sensor(s)	signal transduction	0.643512	4.17596	0.115257
Entcl_2259	hypothetical protein	hypothetical protein / unknown function	0.0107335	2.21216	-0.587921
Entcl_2261	hypothetical protein	hypothetical protein / unknown function	0.555867	1.89292	-1.2997
Entcl_2263	putative exported protein	hypothetical protein / unknown function	-0.675063	3.52116	-0.687906
Entcl_2265	FIG00904882: hypothetical protein	hypothetical protein / unknown function	-0.12611	-2.29381	-0.33361
Entcl_2266	Predicted signal transduction protein	hypothetical protein / unknown function	-0.827918	2.90129	0.163132
Entcl_2267	FIG00613597: hypothetical protein	hypothetical protein / unknown function	-1.05566	-1.05578	-0.886059
Entcl_2268	Methyltransferase (EC 2.1.1.-)	molecular function	-0.527702	2.36131	-1.61344
Entcl_2269	putative phage-related secreted protein	phage related gene	-0.385896	1.2253	-0.0501908
Entcl_2271	Tetracycline efflux protein TetA	transporter activity	-0.642939	2.07111	-1.49322
Entcl_2272	Transcriptional regulator, TetR family	transcription / RNA processing / regulation of transcirption	-0.204301	2.41156	-0.645881
Entcl_2273	Putative membrane protein	cellular component	-1.08023	0.227626	-1.20291
Entcl_2274	DNA binding protein HpkR	DNA metabolism	-0.16213	1.30858	-0.0835452
Entcl_2275	Sigma-fimbriae tip adhesin	response to external stimulus	-2.08061	-0.533747	-0.125511
Entcl_2276	Sigma-fimbriae chaperone protein	protein synthesis/transport/folding/repair	-1.732	1.77147	-1.0394
Entcl_2277	Sigma-fimbriae usher protein	response to external stimulus	-1.81783	1.99996	-0.362454
Entcl_2278	Sigma-fimbriae tip adhesin	response to external stimulus	-1.29195	1.75101	0.498066
Entcl_2279	NAD-specific glutamate dehydrogenase (EC 1.4.1.2); NADP-specific glutamate dehydrogenase (EC 1.4.1.4)	amino acid biosynthesis/transport	-1.12983	0.835658	0.364934
Entcl_2280	Chloramphenicol acetyltransferase (EC 2.3.1.28)	molecular function	0.354066	2.81541	-0.18888
Entcl_2282	hypothetical protein	hypothetical protein / unknown function	0.234313	-1.31874	-0.041786
Entcl_2285	Altronate oxidoreductase (EC 1.1.1.58)	carbohydrate metabolic process	0.58845	3.59735	-0.530886
Entcl_2286	hypothetical protein	hypothetical protein / unknown function	0.122674	-1.97171	-0.0913924
Entcl_2287	FIG01046320: hypothetical protein	hypothetical protein / unknown function	0.647172	-1.70361	0.811934
Entcl_2289	Glutaminase (EC 3.5.1.2)	nitrogen/phosphorus metabolic process	1.50183	-1.19011	0.287735
Entcl_2294	Probable sugar efflux transporter	transporter activity	0.283008	-4.30705	0.0318512
Entcl_2296	Multiple antibiotic resistance protein MarR	transcription / RNA processing / regulation of transcirption	0.0843246	-2.74295	0.158319
Entcl_2300	Putative transport protein	transporter activity	-0.966192	-2.00119	-0.131052
Entcl_2301	hypothetical protein	hypothetical protein / unknown function	-1.16829	-3.21544	0.357526
Entcl_2302	FIG00732802: hypothetical protein	hypothetical protein / unknown function	-1.16398	1.66435	-1.06217
Entcl_2303	HYPOTHETICAL SIGNAL PEPTIDE PROTEIN	hypothetical protein / unknown function	-1.01582	-0.289961	0.436757
Entcl_2305	Glycosyl transferase, family 2	hypothetical protein / unknown function	0.738915	1.91097	-1.68985
Entcl_2306	Uncharacterized protein y4jT precursor	hypothetical protein / unknown function	-0.252267	2.84437	-1.65413
Entcl_2307	Putative inner membrane protein	hypothetical protein / unknown function	-0.885849	-2.10605	-0.0849165
Entcl_2308	Dipeptidyl carboxypeptidase Dcp (EC 3.4.15.5)	molecular function	-0.0728448	-1.50718	-0.00621986
Entcl_2309	3-hydroxypropionate dehydrogenase (EC 1.1.1.298)	molecular function	0.112355	-1.39894	0.0231857
Entcl_2310	Transcriptional regulator, GntR family	transcription / RNA processing / regulation of transcirption	-0.0879889	-2.45763	-0.585623
Entcl_2311	Universal stress protein family 3	response to stress	-1.47578	1.16577	-0.0536938
Entcl_2312	hypothetical protein	hypothetical protein / unknown function	0	5.79508	-0.967326
Entcl_2313	putative L-2,4-diaminobutyrate decarboxylase	hypothetical protein / unknown function	-1.53036	1.99506	-0.0271119
Entcl_2314	Probable glutamate/gamma-aminobutyrate antiporter	transporter activity	-0.668076	1.17409	-0.548344
Entcl_2315	Probable glutamate/gamma-aminobutyrate antiporter	transporter activity	2.01889	2.05778	0.612914
Entcl_2316	Putative D-mannonate oxidoreductase (EC 1.1.1.57)	hypothetical protein / unknown function	0.0780703	3.12408	-0.924924
Entcl_2318	Putative transport protein	transporter activity	0.442488	0.444154	-1.61852
Entcl_2321	ABC-type anion transport system, duplicated permease component	transporter activity	0.27552	-1.13052	-0.0847176
Entcl_2324	1-pyrroline-4-hydroxy-2-carboxylate deaminase (EC 3.5.4.22)	hypothetical protein / unknown function	-1.41786	2.14137	-1.11856
Entcl_2326	Spermidine N1-acetyltransferase (EC 2.3.1.57)	amino acid biosynthesis/transport	0.457759	2.47207	-0.797665
Entcl_2327	Hypothetical UPF0257 lipoprotein ynfC precursor	hypothetical protein / unknown function	-0.27525	-2.11667	-0.15799
Entcl_2328	RelF inactive antibacterial toxin protein	response to stress	0.397564	-3.89685	0.500142
Entcl_2329	FIG00639146: hypothetical protein	hypothetical protein / unknown function	-1.04187	-1.4668	0.155935
Entcl_2330	Anaerobic dimethyl sulfoxide reductase chain A (EC 1.8.99.-)	molecular function	0.0941904	1.0283	0.592889
Entcl_2333	Dethiobiotin synthetase (EC 6.3.3.3)	biosynthetic process	0.848566	-1.47027	0.245663
Entcl_2336	Permeases of the major facilitator superfamily	transporter activity	-0.324955	-1.58526	-0.0806741
Entcl_2337	Osmotically inducible protein C	homeostatic process	-1.2704	-0.301318	0.221217
Entcl_2338	LysR-family transcriptional regulator clustered with PA0057	transcription / RNA processing / regulation of transcirption	-0.563053	1.65544	-0.0605318
Entcl_2339	Metallo-beta-lactamase superfamily protein PA0057	hypothetical protein / unknown function	-0.122665	1.98098	0.0184635
Entcl_2340	30S ribosomal subunit protein S22; stationary phase-induced ribosome-associated protein	protein synthesis/transport/folding/repair	-2.07632	-0.944115	-0.760054
Entcl_2341	hypothetical protein	hypothetical protein / unknown function	0.646729	3.28704	0.00160783
Entcl_2342	NAD-dependent malic enzyme (EC 1.1.1.38)	carbohydrate metabolic process	1.36184	0.311547	0.373564
Entcl_2343	Glutathione-regulated potassium-efflux system ATP-binding protein	transporter activity	-0.410544	-1.75476	0.0509042
Entcl_2344	FIG00732265: hypothetical protein	hypothetical protein / unknown function	-2.05253	-0.93635	0.484284
Entcl_2345	hypothetical protein	hypothetical protein / unknown function	-0.42745	2.33963	-0.462865
Entcl_2346	hypothetical protein	hypothetical protein / unknown function	-1.01618	-0.0122263	-1.32205
Entcl_2347	Formate dehydrogenase N gamma subunit (EC 1.2.1.2)	ATP synthesis coupled electron transport / catabolic process	-0.101732	1.19791	0.102802
Entcl_2348	Formate dehydrogenase N beta subunit (EC 1.2.1.2)	ATP synthesis coupled electron transport / catabolic process	0.672644	2.83826	0.75041
Entcl_2349	Formate dehydrogenase N alpha subunit (EC 1.2.1.2) @ selenocysteine-containing	ATP synthesis coupled electron transport / catabolic process	-0.0914947	2.70487	0.180129
Entcl_2352	Methyl viologen resistance protein smvA	response to stress	-0.63253	1.86551	-0.0584774
Entcl_2353	Transcriptional regulator, TetR family	transcription / RNA processing / regulation of transcirption	-0.489288	1.99614	1.62826
Entcl_2354	Nitrate/nitrite transporter	transporter activity	-2.65476	1.88189	0.165338
Entcl_2355	Respiratory nitrate reductase alpha chain (EC 1.7.99.4)	nitrogen/phosphorus metabolic process	-1.95214	1.55595	0.395694
Entcl_2356	Respiratory nitrate reductase beta chain (EC 1.7.99.4)	nitrogen/phosphorus metabolic process	-1.47114	0.801054	0.420973
Entcl_2359	N-hydroxyarylamine O-acetyltransferase (EC 2.3.1.118)	molecular function	-0.705055	1.34599	-0.617869
Entcl_2360	NAD(P)H-flavin oxidoreductase	molecular function	-1.28383	-2.1969	-0.846416
Entcl_2362	hypothetical protein	hypothetical protein / unknown function	-2.16766	1.06548	-0.543623
Entcl_2364	Putative outer membrane lipoprotein	hypothetical protein / unknown function	0.977967	1.57087	-0.780507
Entcl_2367	Transcriptional regulator, GntR family	transcription / RNA processing / regulation of transcirption	-1.21021	-0.47568	-0.518788
Entcl_2368	Transcriptional regulator	transcription / RNA processing / regulation of transcirption	-0.04293	-0.390051	-1.34669
Entcl_2369	Putative acetyltransferase	hypothetical protein / unknown function	-1.60613	-2.1954	-1.24409
Entcl_2370	Putative inner membrane protein	hypothetical protein / unknown function	-1.89902	-1.21044	-0.897885
Entcl_2374	hypothetical protein	hypothetical protein / unknown function	-0.490896	-1.14784	-0.89547
Entcl_2375	FIG01045262: hypothetical protein	hypothetical protein / unknown function	-0.687884	-2.28335	-0.450373
Entcl_2376	Dipeptide-binding ABC transporter, periplasmic substrate-binding component (TC 3.A.1.5.2)	transporter activity	-0.706509	-4.71614	-1.38925
Entcl_2377	Putative virulence effector protein	hypothetical protein / unknown function	0.423309	1.89543	-0.628837
Entcl_2378	Virulence protein SrfB	molecular function	2.12847	2.21199	0.407152
Entcl_2379	Putative virulence factor	hypothetical protein / unknown function	1.30801	2.86604	1.14603
Entcl_2380	2-hydroxy-6-oxo-6-phenylhexa-2,4-dienoate hydrolase (EC 3.7.1.-)	molecular function	0.348675	-1.93996	-0.0507066
Entcl_2381	FIG00732054: hypothetical protein	hypothetical protein / unknown function	1.19763	-5.90301	-2.2936
Entcl_2382	hypothetical protein	hypothetical protein / unknown function	0.0777673	-3.88184	-1.44341
Entcl_2383	hypothetical protein	hypothetical protein / unknown function	3.18383	-4.83121	0
Entcl_2386	Spermidine Putrescine ABC transporter permease component PotB (TC 3.A.1.11.1)	transporter activity	-1.20792	1.56399	0.47093
Entcl_2388	ABC transporter, periplasmic spermidine putrescine-binding protein PotD (TC 3.A.1.11.1)	transporter activity	-1.36018	0.62467	-0.10077
Entcl_2390	Tryptophan-specific transport protein	transporter activity	-0.657853	2.53061	-1.11843
Entcl_2391	Tryptophanase (EC 4.1.99.1)	amino acid biosynthesis/transport	1.63526	3.54	-0.789698
Entcl_2395	hypothetical protein	hypothetical protein / unknown function	-0.664742	-1.15959	-0.849722
Entcl_2396	putative collagenase	hypothetical protein / unknown function	1.15592	1.5317	0.33202
Entcl_2397	Transcriptional regulator yidN, Cro/CI family	transcription / RNA processing / regulation of transcirption	0.704339	1.82994	0.55896
Entcl_2398	Protein involved in catabolism of external DNA	DNA metabolism	0.291967	1.67087	-1.46913
Entcl_2399	Benzoate transport protein	transporter activity	-0.052169	-2.21664	-0.795737
Entcl_2400	Transcriptional regulator, AraC family	transcription / RNA processing / regulation of transcirption	-0.707591	-1.33004	-1.43403
Entcl_2401	Permease of the drug/metabolite transporter (DMT) superfamily	transporter activity	0.511096	-2.09742	-1.09402
Entcl_2404	Tripeptide aminopeptidase (EC 3.4.11.4)	protein synthesis/transport/folding/repair	-0.215642	-1.96694	-0.435485
Entcl_2405	Tellurite resistance protein TehB	response to stress	-1.00085	0.638874	0.138122
Entcl_2407	FIG005189: putative transferase clustered with tellurite resistance proteins TehA/TehB	hypothetical protein / unknown function	-2.08252	-0.322005	0.460766
Entcl_2410	Phenylacetic acid degradation protein PaaY	amino acid biosynthesis/transport	-0.646472	-1.15222	-0.483839
Entcl_2411	Phenylacetic acid degradation operon negative regulatory protein PaaX	amino acid biosynthesis/transport	-0.0647616	-0.68546	-1.00525
Entcl_2422	Phenylacetate-CoA oxygenase, PaaG subunit	amino acid biosynthesis/transport	-2.26442	2.36184	0.826699
Entcl_2423	Aldehyde dehydrogenase (EC 1.2.1.3), PaaZ	carbohydrate metabolic process	1.22813	1.87293	0.969367
Entcl_2424	Monoamine oxidase (1.4.3.4)	amino acid biosynthesis/transport	-0.443551	1.01539	-0.54702
Entcl_2425	Putative oxidoreductase SMc00968	hypothetical protein / unknown function	0.990548	-1.5597	0.847372
Entcl_2426	Phenylacetaldehyde dehydrogenase (EC 1.2.1.39)	molecular function	-1.31021	1.45703	0.420563
Entcl_2427	Transcriptional activator feaR	transcription / RNA processing / regulation of transcirption	-1.21561	0.292795	-0.830095
Entcl_2429	Uncharacterized protein ynbE; probable lipoprotein STY1424	hypothetical protein / unknown function	-0.0834705	1.17519	-0.897045
Entcl_2431	D-lactate dehydrogenase (EC 1.1.1.28)	ATP synthesis coupled electron transport / catabolic process	-1.15804	-1.56514	0.755978
Entcl_2433	probable lipoprotein YPO2331	hypothetical protein / unknown function	0.378303	-2.46944	-2.81448
Entcl_2435	hypothetical protein	hypothetical protein / unknown function	-0.234664	0.487399	-1.90256
Entcl_2436	Pyruvate-flavodoxin oxidoreductase (EC 1.2.7.-)	ATP synthesis coupled electron transport / catabolic process	-1.10205	-1.03102	0.391411
Entcl_2437	Outer membrane protein N precursor	hypothetical protein / unknown function	-1.94057	3.0114	-0.575
Entcl_2438	hypothetical protein	hypothetical protein / unknown function	-1.22606	1.35217	-1.17493
Entcl_2439	tRNA(Cytosine32)-2-thiocytidine synthetase	transcription / RNA processing / regulation of transcirption	1.45087	-1.05499	-0.861741
Entcl_2440	Dca	hypothetical protein / unknown function	1.00497	1.59149	-2.17413
Entcl_2441	hypothetical protein	hypothetical protein / unknown function	-2.15207	1.94621	0.192881
Entcl_2444	Putative methyl-accepting chemotaxis protein	cell motility / chemotaxis	-1.1488	-0.527778	-0.284422
Entcl_2445	FIG00511110: hypothetical protein	hypothetical protein / unknown function	-1.02387	-0.787505	-0.754075
Entcl_2446	Transcriptional regulator, TetR family	transcription / RNA processing / regulation of transcirption	-0.213622	-2.64618	0.642717
Entcl_2447	hypothetical protein	hypothetical protein / unknown function	1.46935	1.98975	-2.53082
Entcl_2448	Inner membrane component of tripartite multidrug resistance system	protein synthesis/transport/folding/repair	-1.11491	2.77299	-0.240507
Entcl_2449	hypothetical protein	hypothetical protein / unknown function	-0.130604	2.23591	-0.0157643
Entcl_2451	Outer membrane protein C precursor	hypothetical protein / unknown function	0.0952715	0.296953	-1.09553
Entcl_2452	ThiJ/PfpI family protein	hypothetical protein / unknown function	-1.44666	0.427428	-0.845611
Entcl_2453	Periplasmic Murein Peptide-Binding Protein MppA	transporter activity	0.314949	-1.75351	0.479314
Entcl_2454	Gamma-D-Glutamyl-meso-Diaminopimelate Amidase	protein synthesis/transport/folding/repair	-0.267453	-1.64222	0.715413
Entcl_2456	Thiol peroxidase, Tpx-type (EC 1.11.1.15)	homeostatic process	-0.405041	-2.18697	0.334039
Entcl_2458	Transcriptional repressor protein TyrR	transcription / RNA processing / regulation of transcirption	-0.053243	-1.56756	0.342887
Entcl_2459	[NiFe] hydrogenase metallocenter assembly protein HypD	protein synthesis/transport/folding/repair	1.57891	0.99476	-0.228898
Entcl_2463	Hydrogenase-2 operon protein hybE	protein synthesis/transport/folding/repair	0.672874	1.98948	0.691266
Entcl_2465	Uptake hydrogenase large subunit (EC 1.12.99.6)	transporter activity	0.026482	1.95737	0.46101
Entcl_2466	Ni/Fe-hydrogenase 2 B-type cytochrome subunit	ATP synthesis coupled electron transport / catabolic process	-0.24558	2.87028	0.306693
Entcl_2467	Fe-S-cluster-containing hydrogenase components 1	ATP synthesis coupled electron transport / catabolic process	0.576235	3.46212	0.559741
Entcl_2468	Uptake hydrogenase small subunit precursor (EC 1.12.99.6)	ATP synthesis coupled electron transport / catabolic process	-0.256254	2.66006	-0.681972
Entcl_2475	Crotonobetainyl-CoA dehydrogenase (EC 1.3.99.-)	biosynthetic process	-0.0155831	-2.72616	-1.23779
Entcl_2477	Crotonobetaine carnitine-CoA ligase (EC 6.3.2.-)	biosynthetic process	-0.601415	-0.432838	-1.28143
Entcl_2480	Transcriptional activatory protein CaiF	transcription / RNA processing / regulation of transcirption	-0.222921	-1.19154	-0.095777
Entcl_2481	Acetyl esterase (EC 3.1.1.-)	molecular function	-1.77864	3.43583	0.480091
Entcl_2482	Sulfate permease	transporter activity	-1.15072	3.28835	-0.202185
Entcl_2487	Phage shock protein C	phage related gene	0.0782166	1.09977	-0.507101
Entcl_2488	Phage shock protein B	phage related gene	-0.145631	1.47437	-1.20051
Entcl_2490	Psp operon transcriptional activator	transcription / RNA processing / regulation of transcirption	-0.163322	0.154495	1.08025
Entcl_2498	FIG01220641: hypothetical protein	hypothetical protein / unknown function	-1.02964	-5.75767	-1.80004
Entcl_2499	Exoribonuclease II (EC 3.1.13.1)	transcription / RNA processing / regulation of transcirption	-0.767896	-5.39736	-0.91969
Entcl_2500	FIG00637999: hypothetical protein	hypothetical protein / unknown function	-1.72131	0.353452	0.444377
Entcl_2501	FIG01045186: hypothetical protein	hypothetical protein / unknown function	0.411031	-2.55307	-1.27252
Entcl_2502	Transcriptional regulatory protein YciT	transcription / RNA processing / regulation of transcirption	-0.0111666	-1.02325	-0.778366
Entcl_2503	Osmotically inducible lipoprotein B precursor	homeostatic process	-0.537754	2.20616	-0.539831
Entcl_2504	Translation initiation factor SUI1-related protein	protein synthesis/transport/folding/repair	1.17606	0.453732	-0.348813
Entcl_2505	Orotidine 5'-phosphate decarboxylase (EC 4.1.1.23)	amino acid biosynthesis/transport	0.91714	1.48945	-0.547938
Entcl_2507	Inner membrane protein yciS	hypothetical protein / unknown function	-0.179213	-0.456307	-1.08247
Entcl_2508	Phosphatidylglycerophosphatase B (EC 3.1.3.27)	molecular function	-0.803717	2.03285	-0.690455
Entcl_2510	Tryptophanyl-tRNA synthetase (EC 6.1.1.2)	amino acid biosynthesis/transport	2.11637	2.29225	0.210963
Entcl_2511	Aconitate hydratase (EC 4.2.1.3)	molecular function	-1.61341	0.789615	0.849316
Entcl_2512	hypothetical protein	hypothetical protein / unknown function	-0.931056	-1.37731	0.348712
Entcl_2515	DNA topoisomerase I (EC 5.99.1.2)	DNA metabolism	1.20701	-1.2907	-0.336781
Entcl_2516	Protein yciN	hypothetical protein / unknown function	0.145578	-2.92334	-0.714585
Entcl_2517	Possible protease sohB (EC 3.4.21.-)	protein synthesis/transport/folding/repair	-0.0227329	-2.5864	-0.119431
Entcl_2518	Putative oxidoreductase	hypothetical protein / unknown function	-0.514866	-1.5387	-0.690921
Entcl_2519	Cob(I)alamin adenosyltransferase (EC 2.5.1.17)	biosynthetic process	-0.588165	-1.37717	-0.740088
Entcl_2522	COG0613, Predicted metal-dependent phosphoesterases (PHP family)	hypothetical protein / unknown function	-0.125677	1.19483	-1.03333
Entcl_2523	Anthranilate synthase, aminase component (EC 4.1.3.27)	amino acid biosynthesis/transport	6.43672	-0.262625	0.485043
Entcl_2524	Anthranilate synthase, amidotransferase component (EC 4.1.3.27) / Anthranilate phosphoribosyltransferase (EC 2.4.2.18)	amino acid biosynthesis/transport	4.34167	-1.2041	-1.54898
Entcl_2525	Indole-3-glycerol phosphate synthase (EC 4.1.1.48) / Phosphoribosylanthranilate isomerase (EC 5.3.1.24)	biosynthetic process	2.99907	-2.53547	-1.08726
Entcl_2526	Tryptophan synthase beta chain (EC 4.2.1.20)	amino acid biosynthesis/transport	2.95912	-2.25881	0.263928
Entcl_2527	Tryptophan synthase alpha chain (EC 4.2.1.20)	amino acid biosynthesis/transport	2.61617	-2.35553	-0.368444
Entcl_2528	Transcriptional regulator, MarR family	transcription / RNA processing / regulation of transcirption	-0.0923194	1.07412	-0.194801
Entcl_2529	Quinone oxidoreductase (EC 1.6.5.5)	ATP synthesis coupled electron transport / catabolic process	-0.488422	-1.67068	0.753211
Entcl_2530	FIG00637874: hypothetical protein	hypothetical protein / unknown function	-0.708375	0.351033	-1.28674
Entcl_2531	putative lipoprotein	hypothetical protein / unknown function	-1.95742	2.38222	-2.1419
Entcl_2532	Outer membrane protein W precursor	hypothetical protein / unknown function	1.74058	0.65236	-0.422657
Entcl_2533	Ferredoxin	ATP synthesis coupled electron transport / catabolic process	-0.66868	-0.272309	-1.22477
Entcl_2534	Membrane protein YciC, linked to IspA	hypothetical protein / unknown function	0.359082	-2.43235	-0.786541
Entcl_2535	Intracellular septation protein IspA	biosynthetic process	0.42738	-1.57091	-0.107924
Entcl_2536	Acyl-CoA thioesterase YciA, involved in membrane biogenesis	biosynthetic process	0.191666	-1.48601	-0.223989
Entcl_2537	Putative membrane protein	hypothetical protein / unknown function	-0.305843	-1.2721	-1.17831
Entcl_2539	FIG00638530: hypothetical protein	hypothetical protein / unknown function	0.0608582	1.84085	0.493788
Entcl_2540	L-cystine uptake protein TcyP	amino acid biosynthesis/transport	0.064804	-2.87808	-0.100798
Entcl_2542	Cell division activator cedA	biosynthetic process	0.490041	-1.30225	0.60696
Entcl_2544	Chitobiose-specific 6-phospho-beta-glucosidase ChbF (EC 3.2.1.86)	cellular aromatic compound metabolic process	-1.08248	1.53932	-0.246466
Entcl_2545	Chitobiose-specific regulator ChbR, AraC family	transcription / RNA processing / regulation of transcirption	-0.0321789	0.0526502	-1.00845
Entcl_2546	PTS system, cellobiose-specific IIA component (EC 2.7.1.69)	transporter activity	-2.44624	0.508409	-1.01581
Entcl_2547	PTS system, chitobiose-specific IIC component (EC 2.7.1.69)	transporter activity	-1.15527	-0.5182	-1.12966
Entcl_2548	PTS system, chitobiose-specific IIB component (EC 2.7.1.69)	transporter activity	-1.01355	0.511882	-0.193786
Entcl_2550	NAD synthetase (EC 6.3.1.5)	biosynthetic process	-0.325199	-2.26084	0.445184
Entcl_2551	Conserved hypothetical protein (perhaps related to histidine degradation)	hypothetical protein / unknown function	0.741795	2.09409	-0.171893
Entcl_2552	Periplasmic protein related to spheroblast formation	hypothetical protein / unknown function	-0.917737	-1.10846	0.606761
Entcl_2554	Succinylarginine dihydrolase (EC 3.5.3.23)	amino acid biosynthesis/transport	-1.48151	1.39662	1.50495
Entcl_2555	Succinylglutamic semialdehyde dehydrogenase (EC 1.2.1.71)	amino acid biosynthesis/transport	-1.14421	1.02378	1.9757
Entcl_2556	Arginine N-succinyltransferase (EC 2.3.1.109)	amino acid biosynthesis/transport	-1.40053	3.03883	0.948702
Entcl_2557	Succinylornithine transaminase (EC 2.6.1.81)	amino acid biosynthesis/transport	-1.5541	2.76076	0.330608
Entcl_2558	PF00070 family, FAD-dependent NAD(P)-disulphide oxidoreductase	hypothetical protein / unknown function	-2.15714	-0.435541	-0.796213
Entcl_2559	Dihydrofolate reductase (EC 1.5.1.3)	biosynthetic process	-1.63998	3.12101	-0.53563
Entcl_2560	hypothetical protein	hypothetical protein / unknown function	-1.17973	-0.559426	-1.34261
Entcl_2561	Glutathione peroxidase family protein	response to stress	-1.61523	-0.175823	-0.232991
Entcl_2563	Protein kinase-like protein	hypothetical protein / unknown function	-0.987435	-1.21401	-1.48065
Entcl_2565	Mobile element protein	phage related gene	-1.25912	-0.440679	-1.25175
Entcl_2566	Transcriptional regulator, AraC family	transcription / RNA processing / regulation of transcirption	-0.273355	-1.16416	0.163345
Entcl_2567	Dehydrogenases with different specificities (related to short-chain alcohol dehydrogenases)	molecular function	0.880365	2.53961	-0.0974873
Entcl_2568	hypothetical protein	hypothetical protein / unknown function	0.0414774	-1.3383	-1.5029
Entcl_2569	Permease of the drug/metabolite transporter (DMT) superfamily	transporter activity	-0.449679	1.30538	-0.300253
Entcl_2570	hypothetical protein	hypothetical protein / unknown function	-0.843581	1.76169	-0.215549
Entcl_2572	OpgC protein	hypothetical protein / unknown function	-1.54745	2.22467	-0.1567
Entcl_2573	Cellulose synthase (UDP-forming) (EC 2.4.1.12)	biosynthetic process	-2.03164	0.349147	-0.475206
Entcl_2574	FIG01060252: hypothetical protein	hypothetical protein / unknown function	-1.901	-0.0247122	0.24786
Entcl_2575	FIG01061772: hypothetical protein	hypothetical protein / unknown function	-1.92564	-0.370945	0.506701
Entcl_2576	FIG01064265: hypothetical protein	hypothetical protein / unknown function	-1.8347	-0.280184	0.145326
Entcl_2577	FIG00554524: hypothetical protein	hypothetical protein / unknown function	-1.45254	0.343451	0.115477
Entcl_2578	FIG00554143: hypothetical protein	hypothetical protein / unknown function	-1.00828	-0.160673	-0.648296
Entcl_2580	hypothetical protein	hypothetical protein / unknown function	-1.97446	-0.861199	-0.0253542
Entcl_2581	anti-sigma F factor antagonist (spoIIAA-2); anti sigma b factor antagonist RsbV	transcription / RNA processing / regulation of transcirption	-2.14982	-0.128987	-0.496287
Entcl_2582	Chemotaxis regulator - transmits chemoreceptor signals to flagelllar motor components CheY	cell motility / chemotaxis	-2.10336	-1.14382	-0.700569
Entcl_2583	FIG00554856: hypothetical protein	hypothetical protein / unknown function	-1.80676	-1.78706	-0.297067
Entcl_2584	Glycogen phosphorylase (EC 2.4.1.1)	carbohydrate metabolic process	-2.15242	-1.20167	0.0323692
Entcl_2585	Nucleoprotein/polynucleotide-associated enzyme	hypothetical protein / unknown function	0.0385095	-2.0915	0.218245
Entcl_2589	DedA family inner membrane protein YdjX	hypothetical protein / unknown function	1.62432	-0.843961	0.511284
Entcl_2590	Hypothetical protein YdjY	hypothetical protein / unknown function	0.0661689	0.386275	-1.05521
Entcl_2591	Alkaline phosphatase like protein	hypothetical protein / unknown function	0.118075	1.03089	-0.639134
Entcl_2592	ABC transporter, periplasmic substrate-binding protein YnjB	transporter activity	0.445694	1.71974	0.271145
Entcl_2595	Putative thiosulfate sulfurtransferase ynjE (EC 2.8.1.1)	hypothetical protein / unknown function	2.2005	0.161516	0.402596
Entcl_2598	5-methyl-dCTP pyrophosphohydrolase (EC 3.6.1.-)	molecular function	0.502571	2.86703	0.57916
Entcl_2599	FIG00638396: hypothetical protein	hypothetical protein / unknown function	-0.966042	-1.56965	-0.951881
Entcl_2602	PTS system, sucrose-specific IIB component (EC 2.7.1.69) / PTS system, sucrose-specific IIC component (EC 2.7.1.69) / PTS system, sucrose-specific IIA component (EC 2.7.1.69)	transporter activity	0.615831	2.56206	-0.0384999
Entcl_2603	hypothetical protein	hypothetical protein / unknown function	-1.49712	3.26486	-0.732132
Entcl_2604	membrane protein	hypothetical protein / unknown function	-0.630623	3.8869	0.0731982
Entcl_2609	Protein ydjA	hypothetical protein / unknown function	-0.241419	-1.07188	-1.10735
Entcl_2610	Protease IV (EC 3.4.21.-)	signal transduction	0.948893	-2.31736	-0.872716
Entcl_2611	L-asparaginase (EC 3.5.1.1)	amino acid biosynthesis/transport	1.25875	-2.02078	-1.44747
Entcl_2612	Nicotinamidase (EC 3.5.1.19)	molecular function	0.890688	-0.37216	-1.60373
Entcl_2614	Peptide methionine sulfoxide reductase MsrB (EC 1.8.4.12)	response to stress	-0.0837572	-1.32759	-0.452796
Entcl_2616	Aldose 1-epimerase family protein YeaD	hypothetical protein / unknown function	1.01167	0.871656	1.36533
Entcl_2617	MltA-interacting protein MipA	hypothetical protein / unknown function	0.0805821	-1.24196	-0.139215
Entcl_2618	Uncharacterized protein YeaG	hypothetical protein / unknown function	-2.38995	0.0578703	0.34203
Entcl_2619	UPF0229 protein YeaH	hypothetical protein / unknown function	-2.16862	0.377073	-0.108957
Entcl_2620	hypothetical protein	hypothetical protein / unknown function	-1.47185	-1.0713	-0.301882
Entcl_2621	Nickel ABC transporter, periplasmic nickel-binding protein NikA (TC 3.A.1.5.3)	transporter activity	2.04798	1.49911	0.269122
Entcl_2622	Nickel transport system permease protein NikB (TC 3.A.1.5.3)	transporter activity	2.48782	1.70027	0.875307
Entcl_2623	Nickel transport system permease protein NikC (TC 3.A.1.5.3)	transporter activity	2.35164	0.108316	0.763662
Entcl_2624	Nickel transport ATP-binding protein NikD (TC 3.A.1.5.3)	transporter activity	1.66539	-0.961497	0.369172
Entcl_2625	Nickel transport ATP-binding protein NikE (TC 3.A.1.5.3)	transporter activity	1.2216	-0.828473	0.725905
Entcl_2626	Nickel responsive regulator NikR	transcription / RNA processing / regulation of transcirption	0.191413	-2.91515	-0.62033
Entcl_2627	Threonine dehydratase, catabolic (EC 4.3.1.19)	amino acid biosynthesis/transport	-0.887789	-2.28975	-0.695173
Entcl_2629	YheO-like PAS domain	hypothetical protein / unknown function	-0.659131	-2.68742	-1.0864
Entcl_2630	Putative uncharacterized protein YeaK	hypothetical protein / unknown function	-0.0599036	-2.63963	-0.454477
Entcl_2631	Putative inner membrane protein	hypothetical protein / unknown function	0.877519	-4.34925	2.53727
Entcl_2634	CTP synthase (EC 6.3.4.2)	DNA metabolism	-0.140446	-1.03218	-0.359312
Entcl_2635	FIG00638254: hypothetical protein	hypothetical protein / unknown function	-0.723795	-2.02369	-1.31853
Entcl_2637	FIG00638308: hypothetical protein	hypothetical protein / unknown function	-0.88238	-2.39782	-1.03448
Entcl_2638	diguanylate cyclase/phosphodiesterase (GGDEF & EAL domains) with PAS/PAC sensor(s)	signal transduction	0.106674	-1.69219	-1.14329
Entcl_2639	putative inner membrane protein	hypothetical protein / unknown function	0.170156	-4.83818	1.21531
Entcl_2640	Probable transcription regulator Mig-14	transcription / RNA processing / regulation of transcirption	-0.156554	-3.70327	-0.743895
Entcl_2641	hypothetical protein	hypothetical protein / unknown function	0.491777	-4.72085	-1.11495
Entcl_2642	Nicotinamidase family protein YcaC	hypothetical protein / unknown function	-1.63422	-1.41018	0.160846
Entcl_2643	Cad gene transcriptional regulator	transcription / RNA processing / regulation of transcirption	-0.636187	-2.52705	-0.873639
Entcl_2646	hypothetical protein	hypothetical protein / unknown function	0.347557	3.395	-0.917195
Entcl_2647	hypothetical protein	hypothetical protein / unknown function	1.37256	-1.67867	-2.24779
Entcl_2649	hypothetical protein	hypothetical protein / unknown function	-1.12496	1.89432	-0.322838
Entcl_2651	Universal stress protein F	response to stress	-1.00701	0.582085	-1.61465
Entcl_2654	hypothetical protein	hypothetical protein / unknown function	0.242187	-3.11136	-0.749833
Entcl_2655	STRUCTURAL ELEMENTS; Cell Exterior; surface polysaccharides/antigens	hypothetical protein / unknown function	0.894672	-2.79227	-0.838498
Entcl_2656	hypothetical protein	hypothetical protein / unknown function	0.189178	-0.937252	-1.46378
Entcl_2658	Isocitrate dehydrogenase [NADP] (EC 1.1.1.42)	ATP synthesis coupled electron transport / catabolic process	0.335114	-3.90697	-0.165682
Entcl_2659	Ribosomal large subunit pseudouridine synthase E (EC 4.2.1.70)	protein synthesis/transport/folding/repair	0.239281	-3.58992	0.0080291
Entcl_2660	Nudix-like NDP and NTP phosphohydrolase YmfB	molecular function	0.232955	-2.235	-1.63007
Entcl_2661	tRNA-specific 2-thiouridylase MnmA	transcription / RNA processing / regulation of transcirption	1.3259	-2.94363	-1.17923
Entcl_2662	FIG002903: a protein of unknown function perhaps involved in purine metabolism	hypothetical protein / unknown function	1.42868	-2.29504	0.00942229
Entcl_2663	Adenylosuccinate lyase (EC 4.3.2.2)	biosynthetic process	2.84839	-0.900314	-0.221802
Entcl_2666	FIG002776: hypothetical protein	hypothetical protein / unknown function	-0.293851	1.70603	-0.509114
Entcl_2667	Tripeptide aminopeptidase (EC 3.4.11.4)	protein synthesis/transport/folding/repair	1.07559	1.81007	-0.610403
Entcl_2668	Putrescine transport ATP-binding protein PotA (TC 3.A.1.11.1)	transporter activity	1.1291	-0.513645	-1.59998
Entcl_2669	Spermidine Putrescine ABC transporter permease component PotB (TC 3.A.1.11.1)	transporter activity	0.899171	0.853974	-1.47933
Entcl_2672	NAD-dependent protein deacetylase of SIR2 family	transcription / RNA processing / regulation of transcirption	0.568958	-2.06552	-0.49916
Entcl_2673	Latent glucokinase ycfX	molecular function	0.709093	-1.80881	-1.35999
Entcl_2674	Lipoprotein releasing system transmembrane protein LolE	protein synthesis/transport/folding/repair	0.926033	-3.00999	-0.397537
Entcl_2675	Lipoprotein releasing system ATP-binding protein LolD	protein synthesis/transport/folding/repair	0.715388	-2.97181	0.767046
Entcl_2676	Lipoprotein releasing system transmembrane protein LolC	protein synthesis/transport/folding/repair	1.07045	-2.96914	-0.0122082
Entcl_2677	Inner membrane protein yjdF	hypothetical protein / unknown function	-0.10823	-3.0679	-1.01319
Entcl_2680	Type-1 fimbrial protein, A chain precursor	response to external stimulus	-0.828973	0.251817	-1.27152
Entcl_2681	type 1 fimbriae anchoring protein FimD	response to external stimulus	-1.10227	0.518962	-1.35908
Entcl_2682	chaperone FimC	protein synthesis/transport/folding/repair	-1.18098	2.73122	-0.979609
Entcl_2683	hypothetical protein	hypothetical protein / unknown function	-0.202881	1.52655	-1.35212
Entcl_2687	Beta N-acetyl-glucosaminidase (EC 3.2.1.52)	carbohydrate metabolic process	0.126696	1.00394	0.471044
Entcl_2692	PTS system, glucose-specific IIB component (EC 2.7.1.69) / PTS system, glucose-specific IIC component (EC 2.7.1.69)	transporter activity	1.44692	2.42223	-0.308739
Entcl_2693	Putative deoxyribonuclease YcfH	hypothetical protein / unknown function	0.123556	1.09907	0.358674
Entcl_2696	FIG004453: protein YceG like	hypothetical protein / unknown function	1.5204	1.02709	-0.123989
Entcl_2697	Aminodeoxychorismate lyase (EC 4.1.3.38)	biosynthetic process	1.14089	-0.583739	0.253577
Entcl_2698	3-oxoacyl-[acyl-carrier-protein] synthase, KASII (EC 2.3.1.41)	biosynthetic process	0.364583	-2.14438	-0.601689
Entcl_2699	Acyl carrier protein	biosynthetic process	1.00343	-3.11173	-0.768672
Entcl_2700	3-oxoacyl-[acyl-carrier protein] reductase (EC 1.1.1.100)	biosynthetic process	1.05417	-1.34354	-0.705416
Entcl_2701	Malonyl CoA-acyl carrier protein transacylase (EC 2.3.1.39)	molecular function	1.10672	-1.74214	0.141305
Entcl_2702	3-oxoacyl-[acyl-carrier-protein] synthase, KASIII (EC 2.3.1.41)	biosynthetic process	1.07167	-1.87914	0.296773
Entcl_2703	Phosphate:acyl-ACP acyltransferase PlsX	biosynthetic process	1.59733	-1.25961	0.385106
Entcl_2704	LSU ribosomal protein L32p	protein synthesis/transport/folding/repair	1.70211	-2.94788	-0.674988
Entcl_2705	COG1399 protein, clustered with ribosomal protein L32p	hypothetical protein / unknown function	1.93269	-3.67793	-0.346854
Entcl_2706	FIG146278: Maf/YceF/YhdE family protein	hypothetical protein / unknown function	0.0438719	-1.3142	0.832945
Entcl_2707	Ribosomal large subunit pseudouridine synthase C (EC 4.2.1.70)	protein synthesis/transport/folding/repair	1.41304	-0.308669	-0.445927
Entcl_2708	Ribonuclease E (EC 3.1.26.12)	transcription / RNA processing / regulation of transcirption	0.0661788	-1.18261	0.695527
Entcl_2711	Flagellar protein FlgJ [peptidoglycan hydrolase] (EC 3.2.1.-)	cell motility / chemotaxis	1.64468	2.02586	0.0208423
Entcl_2712	Flagellar P-ring protein FlgI	cell motility / chemotaxis	1.37972	0.596929	0.0927005
Entcl_2713	Flagellar L-ring protein FlgH	cell motility / chemotaxis	2.70552	3.45193	0.528457
Entcl_2714	Flagellar basal-body rod protein FlgG	cell motility / chemotaxis	2.26673	2.33489	1.14502
Entcl_2715	Flagellar basal-body rod protein FlgF	cell motility / chemotaxis	2.60075	2.11317	-0.00467493
Entcl_2716	Flagellar hook protein FlgE	cell motility / chemotaxis	2.29626	2.37051	-0.639947
Entcl_2717	Flagellar basal-body rod modification protein FlgD	cell motility / chemotaxis	2.89081	2.80575	0.626044
Entcl_2718	Flagellar basal-body rod protein FlgC	cell motility / chemotaxis	2.75539	3.54986	0.54816
Entcl_2719	Flagellar basal-body rod protein FlgB	cell motility / chemotaxis	2.52066	1.7203	-0.100523
Entcl_2720	Flagellar basal-body P-ring formation protein FlgA	cell motility / chemotaxis	2.31291	0.408292	0.184183
Entcl_2722	Flagellar biosynthesis protein FlgN	protein synthesis/transport/folding/repair	0.2836	-1.20955	-0.651128
Entcl_2724	Virulence factor MviM	response to external stimulus	-0.581517	-1.35794	0.068276
Entcl_2727	MFS superfamily export protein YceL	hypothetical protein / unknown function	-0.171665	-3.03889	1.12666
Entcl_2728	Putative lipoprotein yceB precursor	hypothetical protein / unknown function	-0.0327234	-2.2159	0.998067
Entcl_2729	Dihydroorotase (EC 3.5.2.3)	amino acid biosynthesis/transport	1.46173	-0.327836	0.65846
Entcl_2731	Putative cytoplasmic protein	hypothetical protein / unknown function	-1.10662	-2.15482	-0.875803
Entcl_2735	Lipid A biosynthesis lauroyl acyltransferase (EC 2.3.1.-)	biosynthetic process	-0.388714	1.39253	0.0866655
Entcl_2737	Acidic protein msyB	hypothetical protein / unknown function	0.331999	1.17747	-0.124838
Entcl_2740	Glucans biosynthesis protein G precursor	biosynthetic process	1.18182	-1.29967	-0.65329
Entcl_2741	Glucans biosynthesis protein C (EC 2.1.-.-)	biosynthetic process	0.578977	0.241474	-1.24361
Entcl_2742	hypothetical protein	hypothetical protein / unknown function	-2.71801	-1.85947	-0.146608
Entcl_2743	Transcriptional regulator VpsT	transcription / RNA processing / regulation of transcirption	-2.35295	-0.318995	-0.0529186
Entcl_2744	hypothetical protein	hypothetical protein / unknown function	0.93764	1.2168	-0.713054
Entcl_2746	Uncharacterized protein YcdY, TorD family	hypothetical protein / unknown function	-0.570877	-0.179681	-1.13854
Entcl_2749	hypothetical protein	hypothetical protein / unknown function	-1.17906	2.34831	-0.180062
Entcl_2750	Fimbriae usher protein StcC	transporter activity	-0.133275	3.04537	-0.292409
Entcl_2751	Uncharacterized fimbrial chaperone YehC precursor	protein synthesis/transport/folding/repair	0.240419	5.64718	-0.5643
Entcl_2752	hypothetical protein	hypothetical protein / unknown function	0.159859	4.41292	-0.460612
Entcl_2753	Transcriptional regulator, LysR family	transcription / RNA processing / regulation of transcirption	-1.26561	2.76092	0.244255
Entcl_2754	FIG01046265: hypothetical protein	hypothetical protein / unknown function	-2.77315	0.88614	-0.849546
Entcl_2755	Nicotinamidase family protein YcaC	hypothetical protein / unknown function	-1.44241	0.533594	-0.0987636
Entcl_2756	Phosphate starvation-inducible protein PhoH, predicted ATPase	response to stress	-2.6218	2.60691	-0.606773
Entcl_2758	hypothetical protein	hypothetical protein / unknown function	1.26953	-3.23278	-1.23536
Entcl_2759	Ferrous iron transport peroxidase EfeB	transporter activity	-0.130101	-1.87464	-0.775542
Entcl_2760	Ferrous iron transport periplasmic protein EfeO, contains peptidase-M75 domain and (frequently) cupredoxin-like domain	transporter activity	-0.236896	-3.40244	-0.761184
Entcl_2761	Ferrous iron transport permease EfeU	transporter activity	-0.75494	-3.59694	-1.69657
Entcl_2762	Nucleoside permease NupC	transporter activity	1.35436	0.465458	-1.45162
Entcl_2765	Transcriptional repressor of PutA and PutP / Proline dehydrogenase (EC 1.5.99.8) (Proline oxidase) / Delta-1-pyrroline-5-carboxylate dehydrogenase (EC 1.5.1.12)	transcription / RNA processing / regulation of transcirption	-0.337525	-1.16065	0.402695
Entcl_2766	Putative secreted protein	hypothetical protein / unknown function	-0.404997	-1.10507	0.0818535
Entcl_2767	Transcriptional regulator RutR of pyrimidine catabolism (TetR family)	transcription / RNA processing / regulation of transcirption	1.2653	0.903327	1.83908
Entcl_2768	Permease of the drug/metabolite transporter (DMT) superfamily	transporter activity	0.743959	0.44742	1.5915
Entcl_2769	Flavoprotein wrbA	transcription / RNA processing / regulation of transcirption	-1.50226	3.63878	0.700277
Entcl_2770	FIG00895798: hypothetical protein	hypothetical protein / unknown function	-1.51192	1.91212	0.0867233
Entcl_2771	Glucose-1-phosphatase (EC 3.1.3.10)	carbohydrate metabolic process	-0.735594	-0.930417	-1.82699
Entcl_2772	Transcriptional regulator, HxlR family	transcription / RNA processing / regulation of transcirption	-0.516451	-0.108912	-2.09146
Entcl_2773	3-oxoacyl-[acyl-carrier protein] reductase (EC 1.1.1.100)	molecular function	-0.992997	7.47184	1.53517
Entcl_2774	Potassium channel protein	transporter activity	0.354257	5.07121	2.32401
Entcl_2775	Putative membrane protein	hypothetical protein / unknown function	-0.560705	1.62981	-0.392857
Entcl_2776	ABC-type multidrug transport system, permease component	transporter activity	-0.349615	2.5963	0.269959
Entcl_2777	Putative transporter	transporter activity	-0.382246	1.85885	0.55653
Entcl_2778	Aldehyde dehydrogenase (EC 1.2.1.3)	ATP synthesis coupled electron transport / catabolic process	-0.16995	1.3392	-0.167762
Entcl_2779	Formate hydrogenlyase transcriptional activator	transcription / RNA processing / regulation of transcirption	0.651652	4.02578	1.82203
Entcl_2780	Xanthine dehydrogenase, molybdenum binding subunit (EC 1.17.1.4)	DNA metabolism	0.0125944	1.12295	1.78501
Entcl_2781	Xanthine dehydrogenase, FAD binding subunit (EC 1.17.1.4)	DNA metabolism	-0.679552	2.50325	0.148929
Entcl_2782	Xanthine dehydrogenase iron-sulfur subunit (EC 1.17.1.4)	molecular function	-2.26486	3.54197	0.884626
Entcl_2783	Uncharacterized sigma-54-dependent transcriptional regulator YgeV	transcription / RNA processing / regulation of transcirption	-0.936539	4.03626	0.115452
Entcl_2785	Putative diaminopropionate ammonia-lyase (EC 4.3.1.15)	hypothetical protein / unknown function	-1.05477	2.34824	0.992489
Entcl_2786	Putative deacetylase YgeY	hypothetical protein / unknown function	-0.863167	1.72942	0.915385
Entcl_2789	Uncharacterized protein YqeB	hypothetical protein / unknown function	-2.1883	1.41696	0.22092
Entcl_2790	Molybdopterin-guanine dinucleotide biosynthesis protein MobA	biosynthetic process	-4.01741	0.195241	-0.156421
Entcl_2791	CTP:molybdopterin cytidylyltransferase	hypothetical protein / unknown function	-3.1997	1.19127	-1.38872
Entcl_2792	Predicted oxidoreductase, Fe-S subunit	hypothetical protein / unknown function	-1.14604	4.69579	1.07942
Entcl_2793	SsnA protein	amino acid biosynthesis/transport	0.10181	4.32511	2.62544
Entcl_2794	Uncharacterized protein YgfM	hypothetical protein / unknown function	-0.432227	5.52985	3.28114
Entcl_2795	Possible hypoxanthine oxidase XdhD (EC 1.-.-.-)	hypothetical protein / unknown function	-0.816582	1.92599	2.34814
Entcl_2797	Guanine deaminase (EC 3.5.4.3)	amino acid biosynthesis/transport	-2.08081	2.06832	-0.000583788
Entcl_2799	Predicted oxidoreductase, Fe-S subunit	hypothetical protein / unknown function	-0.884654	2.08296	1.22844
Entcl_2800	Glutamate synthase [NADPH] small chain (EC 1.4.1.13)	amino acid biosynthesis/transport	-0.788072	1.65731	0.291151
Entcl_2801	Xanthine-uracil permease	DNA metabolism	-0.452775	-0.580762	-1.58277
Entcl_2805	Ferric iron ABC transporter, iron-binding protein	transporter activity	0.289739	-0.893917	-1.24956
Entcl_2806	FIG00905073: hypothetical protein	hypothetical protein / unknown function	-2.10364	0.904133	-1.4039
Entcl_2807	RNA polymerase sigma-54 factor RpoN	transcription / RNA processing / regulation of transcirption	-1.76115	0.254608	-1.52186
Entcl_2808	FIG01056096: hypothetical protein	hypothetical protein / unknown function	-1.94055	2.0259	-1.97431
Entcl_2809	Flavodoxin reductases (ferredoxin-NADPH reductases) family 1; Vanillate O-demethylase oxidoreductase (EC 1.14.13.-)	molecular function	-1.14952	-1.58393	-0.930167
Entcl_2810	Gamma-glutamyl-aminobutyraldehyde dehydrogenase (EC 1.2.1.-)	carbohydrate metabolic process	-1.29261	0.0115727	0.519656
Entcl_2811	Putative dioxygenase, alpha subunit (EC 1.-.-.-); Choline monooxygenase, alpha subunit (EC 1.14.15.7)	hypothetical protein / unknown function	-1.55186	0.534366	0.0968597
Entcl_2812	Choline-glycine betaine transporter	transporter activity	-1.11595	0.838563	-0.225545
Entcl_2813	Tartrate dehydrogenase (EC 1.1.1.93) / Tartrate decarboxylase (EC 4.1.1.73) / D-malic enzyme (EC 1.1.1.83)	molecular function	-0.320834	1.98333	0.256986
Entcl_2815	FIG01201170: hypothetical protein	hypothetical protein / unknown function	-1.39085	0.936616	-0.224937
Entcl_2816	Proline dehydrogenase	amino acid biosynthesis/transport	-0.691732	-2.78948	-1.16149
Entcl_2817	Spermidine synthase-like protein	hypothetical protein / unknown function	-1.63601	-1.50472	-1.49143
Entcl_2818	(3R)-hydroxymyristoyl-[acyl carrier protein] dehydratase (EC 4.2.1.-)	biosynthetic process	-0.52499	-1.64898	-0.549468
Entcl_2819	hypothetical protein	hypothetical protein / unknown function	-0.685914	0.266613	-1.17291
Entcl_2820	NADH:flavin oxidoreductases, Old Yellow Enzyme family	ATP synthesis coupled electron transport / catabolic process	-0.684813	1.08698	0.0239199
Entcl_2821	FIG00641996: hypothetical protein	hypothetical protein / unknown function	-0.111426	2.92379	0.0691945
Entcl_2822	diguanylate cyclase/phosphodiesterase (GGDEF & EAL domains) with PAS/PAC sensor(s)	signal transduction	-0.153848	-0.618743	-1.34449
Entcl_2826	Oligopeptide ABC transporter, periplasmic oligopeptide-binding protein OppA (TC 3.A.1.5.1)	transporter activity	0.322078	2.21926	0.0790361
Entcl_2827	Putative TEGT family carrier/transport protein	transporter activity	-0.0282308	-1.40404	-0.298757
Entcl_2828	tRNA 2-thiouridine synthesizing protein E (EC 2.8.1.-)	transcription / RNA processing / regulation of transcirption	0.817279	-3.77282	-0.316195
Entcl_2831	hemimethylated DNA binding protein YccV	hypothetical protein / unknown function	-0.648252	1.45997	-0.288903
Entcl_2832	Succinyl-CoA synthetase, alpha subunit-related enzymes	molecular function	-1.15417	0.485939	-0.256812
Entcl_2833	UPF0319 protein YccT precursor	hypothetical protein / unknown function	-1.06125	0.863133	-0.564469
Entcl_2836	Inner membrane protein YccF	hypothetical protein / unknown function	0.117914	-1.91805	-1.89629
Entcl_2837	Putative efflux (PET) family inner membrane protein YccS	hypothetical protein / unknown function	0.315588	-1.3986	-0.346283
Entcl_2841	FIG01201035: hypothetical protein	hypothetical protein / unknown function	-0.629758	0.0224465	-1.87859
Entcl_2842	ATP-dependent protease La (EC 3.4.21.53) Type II	protein synthesis/transport/folding/repair	0.80735	-2.08457	-0.0532635
Entcl_2843	3-hydroxydecanoyl-[acyl-carrier-protein] dehydratase (EC 4.2.1.60)	biosynthetic process	1.20917	-2.51636	-0.428088
Entcl_2844	Ribosome modulation factor	protein synthesis/transport/folding/repair	-3.24196	-7.36527	-2.37631
Entcl_2848	COG0488: ATPase components of ABC transporters with duplicated ATPase domains	transporter activity	1.12538	0.577239	1.09715
Entcl_2849	23S rRNA (guanine-N-2-) -methyltransferase rlmL EC 2.1.1.-)	transcription / RNA processing / regulation of transcirption	1.11723	0.873285	0.342514
Entcl_2850	Flavodoxin reductases (ferredoxin-NADPH reductases) family 1	ATP synthesis coupled electron transport / catabolic process	0.461634	-1.90824	-0.875174
Entcl_2851	FIG01199806: hypothetical protein	hypothetical protein / unknown function	-0.322614	-3.16449	-0.643032
Entcl_2852	Dihydroorotate dehydrogenase (EC 1.3.3.1)	biosynthetic process	1.85214	-0.460413	-0.429063
Entcl_2853	Membrane alanine aminopeptidase N (EC 3.4.11.2)	amino acid biosynthesis/transport	-0.561452	-2.57531	-0.562665
Entcl_2854	Nicotinate phosphoribosyltransferase (EC 2.4.2.11)	biosynthetic process	1.22131	-2.20069	-0.0993022
Entcl_2855	Asparaginyl-tRNA synthetase (EC 6.1.1.22)	protein synthesis/transport/folding/repair	0.245393	-4.06852	-0.740965
Entcl_2856	Outer membrane protein F precursor	hypothetical protein / unknown function	2.04659	-2.64409	-1.75388
Entcl_2857	Aspartate aminotransferase (EC 2.6.1.1)	amino acid biosynthesis/transport	0.148789	-1.77121	-0.846087
Entcl_2859	FIG001587: exported protein	hypothetical protein / unknown function	-0.254809	-0.108766	-1.26118
Entcl_2861	Chromosome partition protein MukB	DNA metabolism	0.3298	1.24578	1.42642
Entcl_2862	Chromosome partition protein MukE	DNA metabolism	0.278618	3.19934	0.778921
Entcl_2863	Chromosome partition protein MukF	DNA metabolism	0.570931	2.32953	0.363166
Entcl_2864	S-adenosylmethionine-dependent methyltransferase Functionally Coupled to the MukBEF Chromosome Partitioning Mechanism	molecular function	0.757959	2.86495	-0.137586
Entcl_2865	Membrane Protein Functionally coupled to the MukBEF Chromosome Partitioning Mechanism	hypothetical protein / unknown function	-0.192152	-1.6625	-0.110066
Entcl_2866	FIG00637875: hypothetical protein	hypothetical protein / unknown function	-0.193902	1.40535	-0.371182
Entcl_2867	3-deoxy-manno-octulosonate cytidylyltransferase (EC 2.7.7.38)	biosynthetic process	0.274662	-1.84865	0.0887203
Entcl_2868	UPF0434 protein YcaR	hypothetical protein / unknown function	0.616568	-1.45302	-0.528526
Entcl_2869	FIG004798: Putative cytoplasmic protein	hypothetical protein / unknown function	1.51024	0.26227	-0.898424
Entcl_2870	Tetraacyldisaccharide 4'-kinase (EC 2.7.1.130)	biosynthetic process	1.24889	-1.10071	-0.871408
Entcl_2871	Lipid A export ATP-binding/permease protein MsbA (EC 3.6.3.25)	transporter activity	1.6709	-2.47105	-0.876329
[truncated: 1,140 more rows]
